# Supplementary material for: 4-Nitro­phenyl α-l-rhamnopyran­oside hemihydrate
Source: Acta Crystallogr Sect E Struct Rep Online. 2008 Mar 14;64(Pt 4):o714. doi: 10.1107/S1600536808006387 (PMC2960897; doi:10.1107/S1600536808006387)
Supplement: Supplementary file 1 [file e-64-0o714-sup1.cif]

##############################################################################
###                                                                        ###
###        Electronic paper (Acta Crystallographica Section E)             ###
###                                                                        ###
##############################################################################
#                                                                            #
# This CIF contains the data in a paper accepted for publication in Acta     #
# Crystallographica Section E. It conforms to the requirements of Notes      #
# for Authors for Section E, and has been peer reviewed under the auspices   #
# of the IUCr Commission on Journals.                                        #
#                                                                            #
# Full details of the Crystallographic Information File format               #
# are given in the paper "The Crystallographic Information File (CIF):       #
# a New Standard Archive File for Crystallography" by S. R. Hall, F. H.      #
# Allen and I. D. Brown [Acta Cryst. (1991), A47, 655-685].                  #
#                                                                            #
# The current version of the core CIF dictionary is obtainable from          #
# ftp://ftp.iucr.org/pub/cif_core.dic. The current version number is 2.4.    #
#                                                                            #
# Software is freely available for graphical display of the structure(s) in  #
# this CIF.  For information consult the CIF home page http://www.iucr.org/  #
# cif/home.html                                                              #
#                                                                            #
# This file may be used for bona fide research purposes within the           #
# scientific community so long as proper attribution is given to the journal # 
# article from which it was obtained.                                        #
#                                                                            #
##############################################################################
                                             
data_I
_audit_creation_method     SHELXL-97
_chemical_name_systematic
;
4-Nitrophenyl \a-L-rhamnopyranoside
;
_chemical_name_common     PNP-Rha
_chemical_formula_moiety     'C12 H15 N O7, 0.5(H2 O)'
_chemical_formula_sum     'C12 H16 N1 O7.5'
_chemical_formula_iupac     'C12 H15 N O7, 0.5H2 O'
_chemical_formula_weight     294.26
_chemical_melting_point     453
_symmetry_cell_setting     monoclinic
_symmetry_space_group_name_H-M     'P 21'
_symmetry_space_group_name_hall     'P 2yb'
loop_
    _symmetry_equiv_pos_as_xyz
    'x, y, z'
    '-x, y+1/2, -z'
_cell_length_a     10.6189(10)
_cell_length_b     6.9002(7)
_cell_length_c     18.9318(18)
_cell_angle_alpha     90.00
_cell_angle_beta     100.909(2)
_cell_angle_gamma     90.00
_cell_volume     1362.1(2)
_cell_formula_units_Z     4
_cell_measurement_reflns_used     3190
_cell_measurement_theta_min     4.827
_cell_measurement_theta_max     5.708
_cell_measurement_temperature     293(2)
_exptl_crystal_description     prismatic
_exptl_crystal_colour     colourless
_exptl_crystal_size_max     0.507
_exptl_crystal_size_mid     0.487
_exptl_crystal_size_min     0.312
_exptl_crystal_density_diffrn     1.435
_exptl_crystal_density_meas     ?
_exptl_crystal_density_method     'not measured'
_exptl_crystal_F_000     620
_exptl_absorpt_coefficient_mu     0.121
_exptl_absorpt_correction_type     multi-scan
_exptl_absorpt_process_details     '(SADABS; Sheldrick, 1996)'
_exptl_absorpt_correction_T_min     0.80164
_exptl_absorpt_correction_T_max     1.00000
_exptl_special_details
;
Para-nitrophenyl-\a-L-rhamnoside(3) was obtained upon one-pot reaction combined
with glycosylation and deacetylation, using 10% NaOH aqueous and cetyl alkyl
trimethyl ammonium bromide from 2,3,4-tri-O-acetyl-\a-L-rhamnosyl chloride and
para-nitrophenol. A yield of 37% of the title compound was obtained after
purification by flash column chromatography on silica gel with Petroleum ether
-- Ethyl acetate (1:3) as solvent. The compound was then recrystallized via
solvent evaporation (ethanol) at room temperature, appearing as colorless
blocks. Analysis: Rf 0.49 (Dichloromethane/ methanol, 8:1, silica-gel plate
60 F254); 1H-NMR (CD3OD, 500 MHz, p.p.m.): \d 8.22(2H, aromatic H), 7.25(2H,
aromatic H), 5.60(d, 1H, J1, 2=2Hz, H-1), 4.03(m, 1H, H-2), 3.84(dd, 1H, H-3),
3.56-3.36(m, 2H, H-4, H-5), 1.22(d, 3H, CH3); 13C-NMR (125MHz, CD3OD): \d
150.83, 141.85, 124.75, 115.62(aromatic C), 98.01(C-1), 71.62, 70.15, 69.75,
69.34(C-2, C-3, C-4, C-5), 16.07(C-6).
;
_diffrn_ambient_temperature     293(2)
_diffrn_radiation_type     MoK\a
_diffrn_radiation_wavelength     0.71073
_diffrn_radiation_source     'fine-focus sealed tube'
_diffrn_radiation_monochromator     graphite
_diffrn_measurement_device_type     'Bruker SMART CCD area-detector'
_diffrn_measurement_method     '\f and \w'
_diffrn_detector_area_resol_mean     ?
_diffrn_reflns_number     8073
_diffrn_reflns_av_R_equivalents     0.0872
_diffrn_reflns_av_sigmaI/netI     0.0692
_diffrn_reflns_theta_min     1.95
_diffrn_reflns_theta_max     26.99
_diffrn_reflns_theta_full     26.99
_diffrn_measured_fraction_theta_max     0.999
_diffrn_measured_fraction_theta_full     0.999
_diffrn_reflns_limit_h_min     -12
_diffrn_reflns_limit_h_max     13
_diffrn_reflns_limit_k_min     -8
_diffrn_reflns_limit_k_max     7
_diffrn_reflns_limit_l_min     -23
_diffrn_reflns_limit_l_max     24
_diffrn_standards_number     ?
_diffrn_standards_interval_count     ?
_diffrn_standards_interval_time     ?
_diffrn_standards_decay_%     ?
_refine_special_details
;
Refinement of F^2^ against ALL reflections. The weighted <i>R</i>-factor
<i>wR</i> and goodness of fit S are based on F^2^, conventional
<i>R</i>-factors <i>R</i> are based on F, with F set to zero for negative
F^2^. The threshold expression of F^2^ > 2sigma(F^2^) is used only for
calculating <i>R</i>-factors(gt) <i>etc</i>. and is not relevant to the
choice of reflections for refinement. <i>R</i>-factors based on F^2^ are
statistically about twice as large as those based on F, and R-- factors based
on ALL data will be even larger.
;
_reflns_number_total     3220
_reflns_number_gt     2745
_reflns_threshold_expression     I>2\s(I)
_refine_ls_structure_factor_coef     Fsqd
_refine_ls_matrix_type     full
_refine_ls_R_factor_all     0.0483
_refine_ls_R_factor_gt     0.0419
_refine_ls_wR_factor_gt     0.0891
_refine_ls_wR_factor_ref     0.0923
_refine_ls_goodness_of_fit_ref     0.968
_refine_ls_restrained_S_all     0.967
_refine_ls_number_reflns     3220
_refine_ls_number_parameters     405
_refine_ls_number_restraints     12
_refine_ls_hydrogen_treatment     mixed
_refine_ls_weighting_scheme     calc
_refine_ls_weighting_details
                  'calc w=1/[\s^2^(Fo^2^)+(0.037P)^2^] where P=(Fo^2^+2Fc^2^)/3'
_atom_sites_solution_hydrogens     geom
_atom_sites_solution_primary     direct
_atom_sites_solution_secondary     difmap
_refine_ls_shift/su_max     0.004
_refine_ls_shift/su_mean     0.000
_refine_diff_density_max     0.202
_refine_diff_density_min     -0.208
_refine_ls_extinction_method     'SHELXL97 (Sheldrick, 2008)'
_refine_ls_extinction_coef     0.0202(19)
_refine_ls_extinction_expression
                                  'Fc^*^=kFc[1+0.001xFc^2^\l^3^/sin(2\q)]^-1/4^'
_refine_ls_abs_structure_details     'Flack (1983)'
_refine_ls_abs_structure_Flack     ?
loop_
    _atom_type_symbol
    _atom_type_description
    _atom_type_scat_dispersion_real
    _atom_type_scat_dispersion_imag
    _atom_type_scat_source
    'C' 'C' 0.0033 0.0000
                         'International Tables Vol C Tables 4.2.6.8 and 6.1.1.4'
    'H' 'H' 0.0000 0.0000
                         'International Tables Vol C Tables 4.2.6.8 and 6.1.1.4'
    'O' 'O' 0.0106 0.0000
                         'International Tables Vol C Tables 4.2.6.8 and 6.1.1.4'
    'N' 'N' 0.0061 0.0000
                         'International Tables Vol C Tables 4.2.6.8 and 6.1.1.4'
_computing_data_collection     'SMART (Bruker, 2003)'
_computing_cell_refinement     'SMART (Bruker, 2003)'
_computing_data_reduction     'SHELXTL (Sheldrick, 2008)'
_computing_structure_solution     'SHELXS97 (Sheldrick, 2008)'
_computing_structure_refinement     'SHELXL97 (Sheldrick, 2008)'
_computing_molecular_graphics     'SHELXTL (Sheldrick, 2008)'
_computing_publication_material     'SHELXTL (Sheldrick, 2008)'
loop_
    _atom_site_type_symbol
    _atom_site_label
    _atom_site_fract_x
    _atom_site_fract_y
    _atom_site_fract_z
    _atom_site_U_iso_or_equiv
    _atom_site_adp_type
    _atom_site_calc_flag
    _atom_site_refinement_flags
    _atom_site_occupancy
    _atom_site_disorder_assembly
    _atom_site_disorder_group
    O O1 0.19455(17) 1.0324(2) 0.33890(9) 0.0398(4) Uani d . 1 . .
    O O2 0.1174(2) 0.9293(3) 0.47272(10) 0.0457(5) Uani d . 1 . .
    O O3 0.33922(18) 0.7408(3) 0.52541(9) 0.0415(4) Uani d . 1 . .
    O O4 0.51029(17) 0.9318(3) 0.44976(10) 0.0411(4) Uani d D 1 . .
    O O5 0.16218(18) 0.7063(2) 0.30768(9) 0.0425(4) Uani d . 1 . .
    O O6 0.0339(3) 0.8596(5) -0.02333(13) 0.0908(9) Uani d . 1 . .
    O O7 0.1729(2) 0.6342(4) -0.01726(11) 0.0666(7) Uani d . 1 . .
    O O8 0.82087(17) 0.6288(2) 0.22589(9) 0.0403(4) Uani d . 1 . .
    O O9 0.7702(2) 0.8782(3) 0.33951(12) 0.0528(6) Uani d . 1 . .
    O O10 0.6155(2) 0.6111(3) 0.39139(10) 0.0482(5) Uani d D 1 . .
    O O11 0.7502(2) 0.2697(2) 0.35244(11) 0.0468(5) Uani d D 1 . .
    O O12 0.60585(18) 0.6789(3) 0.17194(10) 0.0471(5) Uani d . 1 . .
    O O13 0.4597(3) 0.6372(5) -0.16104(13) 0.0842(8) Uani d . 1 . .
    O O14 0.6635(3) 0.6568(6) -0.14965(14) 0.1026(11) Uani d . 1 . .
    O O15 0.8807(2) 0.8258(3) 0.49102(14) 0.0577(6) Uani d D 1 . .
    N N1 0.1080(2) 0.7455(4) 0.01055(13) 0.0540(7) Uani d . 1 . .
    N N2 0.5671(3) 0.6494(4) -0.12425(14) 0.0606(7) Uani d . 1 . .
    C C1 0.1293(2) 0.8625(4) 0.34999(14) 0.0378(6) Uani d D 1 . .
    H H1 0.0367 0.8859 0.3373 0.045 Uiso calc RD 1 . .
    C C2 0.1625(2) 0.7922(4) 0.42766(14) 0.0358(5) Uani d D 1 . .
    H H2 0.1225 0.6659 0.4321 0.043 Uiso calc RD 1 . .
    C C3 0.3070(2) 0.7757(4) 0.45007(12) 0.0331(5) Uani d D 1 . .
    H H3 0.3366 0.6660 0.4247 0.040 Uiso calc RD 1 . .
    C C4 0.3743(2) 0.9566(4) 0.43259(12) 0.0312(5) Uani d . 1 . .
    H H4 0.3514 1.0619 0.4625 0.037 Uiso calc R 1 . .
    C C5 0.3317(2) 1.0148(4) 0.35410(13) 0.0361(6) Uani d D 1 . .
    H H5 0.3574 0.9137 0.3233 0.043 Uiso calc RD 1 . .
    C C6 0.3851(3) 1.2050(5) 0.33591(17) 0.0627(9) Uani d . 1 . .
    H H6A 0.3556 1.2323 0.2858 0.094 Uiso calc R 1 . .
    H H6B 0.4771 1.1991 0.3460 0.094 Uiso calc R 1 . .
    H H6C 0.3569 1.3056 0.3643 0.094 Uiso calc R 1 . .
    C C7 0.1446(2) 0.7275(4) 0.23480(13) 0.0380(6) Uani d . 1 . .
    C C8 0.0812(3) 0.8810(4) 0.19674(15) 0.0483(7) Uani d . 1 . .
    H H8 0.0478 0.9806 0.2207 0.058 Uiso calc R 1 . .
    C C9 0.0680(3) 0.8846(5) 0.12280(16) 0.0511(7) Uani d . 1 . .
    H H9 0.0243 0.9858 0.0964 0.061 Uiso calc R 1 . .
    C C10 0.1192(3) 0.7394(4) 0.08867(14) 0.0443(6) Uani d . 1 . .
    C C11 0.1813(3) 0.5855(5) 0.12565(15) 0.0496(7) Uani d . 1 . .
    H H11 0.2150 0.4869 0.1013 0.060 Uiso calc R 1 . .
    C C12 0.1930(3) 0.5790(4) 0.19884(15) 0.0487(7) Uani d . 1 . .
    H H12 0.2336 0.4743 0.2245 0.058 Uiso calc R 1 . .
    C C13 0.7158(2) 0.7509(4) 0.21975(14) 0.0393(6) Uani d . 1 . .
    H H13 0.7388 0.8774 0.2023 0.047 Uiso calc R 1 . .
    C C14 0.6727(3) 0.7788(4) 0.29176(14) 0.0408(6) Uani d D 1 . .
    H H14 0.5930 0.8540 0.2846 0.049 Uiso calc RD 1 . .
    C C15 0.6516(2) 0.5824(4) 0.32289(13) 0.0358(5) Uani d D 1 . .
    H H15 0.5806 0.5181 0.2908 0.043 Uiso calc RD 1 . .
    C C16 0.7705(3) 0.4593(3) 0.32767(13) 0.0354(5) Uani d . 1 . .
    H H16 0.8422 0.5205 0.3603 0.042 Uiso calc R 1 . .
    C C17 0.8030(3) 0.4388(4) 0.25371(14) 0.0396(6) Uani d . 1 . .
    H H17 0.7318 0.3744 0.2218 0.047 Uiso calc R 1 . .
    C C18 0.9237(3) 0.3276(5) 0.2535(2) 0.0662(10) Uani d . 1 . .
    H H18A 0.9419 0.3265 0.2057 0.099 Uiso calc R 1 . .
    H H18B 0.9132 0.1970 0.2688 0.099 Uiso calc R 1 . .
    H H18C 0.9933 0.3879 0.2857 0.099 Uiso calc R 1 . .
    C C19 0.6052(3) 0.6749(4) 0.09986(14) 0.0413(6) Uani d . 1 . .
    C C20 0.4846(3) 0.6600(4) 0.05670(15) 0.0466(6) Uani d . 1 . .
    H H20 0.4122 0.6551 0.0776 0.056 Uiso calc R 1 . .
    C C21 0.4716(3) 0.6523(4) -0.01641(15) 0.0491(7) Uani d . 1 . .
    H H21 0.3908 0.6428 -0.0455 0.059 Uiso calc R 1 . .
    C C22 0.5802(3) 0.6590(4) -0.04625(15) 0.0473(7) Uani d . 1 . .
    C C23 0.7006(3) 0.6735(5) -0.00431(16) 0.0505(7) Uani d . 1 . .
    H H23 0.7725 0.6778 -0.0256 0.061 Uiso calc R 1 . .
    C C24 0.7141(3) 0.6817(5) 0.06912(16) 0.0497(7) Uani d . 1 . .
    H H24 0.7950 0.6916 0.0980 0.060 Uiso calc R 1 . .
    H H10 0.617(4) 0.501(3) 0.4090(18) 0.074(12) Uiso d D 1 . .
    H H2A 0.038(4) 0.906(6) 0.476(2) 0.081(12) Uiso d . 1 . .
    H H3A 0.389(3) 0.639(5) 0.5343(16) 0.052(9) Uiso d . 1 . .
    H H4A 0.530(3) 0.830(4) 0.4316(18) 0.062(10) Uiso d D 1 . .
    H H9A 0.753(3) 0.991(5) 0.3344(17) 0.053(10) Uiso d . 1 . .
    H H11A 0.743(3) 0.284(5) 0.3943(11) 0.056(9) Uiso d D 1 . .
    H H15A 0.835(5) 0.829(8) 0.4467(15) 0.124(19) Uiso d D 1 . .
    H H15B 0.873(5) 0.708(4) 0.507(3) 0.108(17) Uiso d D 1 . .
loop_
    _atom_site_aniso_label
    _atom_site_aniso_U_11
    _atom_site_aniso_U_22
    _atom_site_aniso_U_33
    _atom_site_aniso_U_12
    _atom_site_aniso_U_13
    _atom_site_aniso_U_23
    O1 0.0446(10) 0.0357(9) 0.0357(9) 0.0069(8) -0.0009(8) 0.0013(7)
    O2 0.0424(11) 0.0504(11) 0.0482(11) -0.0037(9) 0.0185(9) -0.0139(9)
    O3 0.0527(11) 0.0429(11) 0.0291(9) 0.0109(9) 0.0084(7) 0.0060(8)
    O4 0.0327(9) 0.0420(11) 0.0469(11) 0.0014(8) 0.0034(8) -0.0095(9)
    O5 0.0499(10) 0.0408(10) 0.0334(9) 0.0045(8) -0.0005(8) -0.0050(8)
    O6 0.106(2) 0.120(2) 0.0416(13) 0.0504(19) 0.0000(13) 0.0104(15)
    O7 0.0579(13) 0.0952(18) 0.0489(12) 0.0037(13) 0.0159(10) -0.0109(13)
    O8 0.0423(10) 0.0368(10) 0.0447(10) -0.0003(8) 0.0162(7) 0.0064(8)
    O9 0.0800(16) 0.0245(10) 0.0513(12) 0.0015(10) 0.0053(11) -0.0015(9)
    O10 0.0726(13) 0.0375(11) 0.0408(11) 0.0125(10) 0.0268(9) 0.0006(9)
    O11 0.0786(14) 0.0260(9) 0.0419(11) 0.0029(9) 0.0274(10) 0.0003(8)
    O12 0.0444(10) 0.0567(12) 0.0417(10) -0.0047(9) 0.0121(8) 0.0030(9)
    O13 0.0877(19) 0.104(2) 0.0528(14) -0.0079(17) -0.0082(13) -0.0063(14)
    O14 0.099(2) 0.143(3) 0.0490(14) -0.013(2) 0.0223(14) -0.0026(18)
    O15 0.0538(13) 0.0506(14) 0.0698(16) -0.0070(10) 0.0146(11) 0.0015(12)
    N1 0.0492(14) 0.0716(18) 0.0410(13) -0.0021(14) 0.0081(11) -0.0081(13)
    N2 0.0780(19) 0.0592(17) 0.0447(14) -0.0011(15) 0.0115(14) -0.0001(13)
    C1 0.0326(13) 0.0405(14) 0.0383(14) 0.0026(11) 0.0020(10) -0.0061(11)
    C2 0.0390(13) 0.0328(12) 0.0369(13) -0.0028(11) 0.0106(10) -0.0042(10)
    C3 0.0416(13) 0.0326(12) 0.0255(11) 0.0045(10) 0.0073(9) -0.0017(9)
    C4 0.0357(12) 0.0309(11) 0.0269(11) 0.0042(10) 0.0058(9) -0.0040(10)
    C5 0.0388(14) 0.0389(13) 0.0300(12) -0.0003(11) 0.0050(10) -0.0008(10)
    C6 0.072(2) 0.062(2) 0.0493(18) -0.0159(17) 0.0014(15) 0.0200(15)
    C7 0.0358(12) 0.0406(14) 0.0353(13) -0.0038(11) 0.0005(10) -0.0071(11)
    C8 0.0514(17) 0.0513(16) 0.0401(15) 0.0151(13) 0.0032(12) -0.0059(13)
    C9 0.0509(17) 0.0573(18) 0.0412(15) 0.0139(14) -0.0008(12) -0.0010(13)
    C10 0.0366(13) 0.0590(18) 0.0348(13) -0.0037(13) 0.0005(10) -0.0077(13)
    C11 0.0507(16) 0.0540(17) 0.0442(15) 0.0076(14) 0.0091(12) -0.0118(14)
    C12 0.0539(17) 0.0430(16) 0.0459(16) 0.0101(13) 0.0007(12) -0.0029(13)
    C13 0.0421(14) 0.0354(13) 0.0408(14) 0.0015(11) 0.0089(11) 0.0062(11)
    C14 0.0502(15) 0.0343(13) 0.0389(14) 0.0081(12) 0.0109(11) 0.0037(11)
    C15 0.0432(14) 0.0338(13) 0.0323(12) 0.0020(11) 0.0119(10) -0.0033(10)
    C16 0.0475(15) 0.0235(11) 0.0367(13) 0.0017(10) 0.0119(10) -0.0020(10)
    C17 0.0478(15) 0.0318(13) 0.0437(14) 0.0003(12) 0.0201(12) -0.0017(11)
    C18 0.074(2) 0.0503(19) 0.086(3) 0.0198(17) 0.0460(19) 0.0148(17)
    C19 0.0458(14) 0.0382(14) 0.0411(14) -0.0006(12) 0.0115(11) 0.0042(12)
    C20 0.0394(14) 0.0477(16) 0.0538(17) -0.0025(12) 0.0113(12) -0.0008(13)
    C21 0.0503(16) 0.0457(16) 0.0484(17) -0.0041(13) 0.0019(13) -0.0022(13)
    C22 0.0608(17) 0.0393(15) 0.0409(15) -0.0055(13) 0.0072(13) 0.0002(12)
    C23 0.0504(16) 0.0579(18) 0.0456(15) -0.0014(14) 0.0151(13) 0.0103(14)
    C24 0.0417(14) 0.0628(18) 0.0443(15) -0.0049(14) 0.0075(12) 0.0069(14)
_geom_special_details
;
 All esds (except the esd in the dihedral angle between two l.s. planes)
 are estimated using the full covariance matrix.  The cell esds are taken
 into account individually in the estimation of esds in distances, angles
 and torsion angles; correlations between esds in cell parameters are only
 used when they are defined by crystal symmetry.  An approximate (isotropic)
 treatment of cell esds is used for estimating esds involving l.s. planes.
;
loop_
    _geom_bond_atom_site_label_1
    _geom_bond_atom_site_label_2
    _geom_bond_site_symmetry_2
    _geom_bond_distance
    _geom_bond_publ_flag
    O1 C1 . 1.398(3) ?
    O1 C5 . 1.435(3) ?
    O2 C2 . 1.417(3) ?
    O2 H2A . 0.87(4) ?
    O3 C3 . 1.423(3) ?
    O3 H3A . 0.87(4) ?
    O4 C4 . 1.430(3) ?
    O4 H4A . 0.829(19) ?
    O5 C7 . 1.365(3) ?
    O5 C1 . 1.425(3) ?
    O6 N1 . 1.208(4) ?
    O7 N1 . 1.216(3) ?
    O8 C13 . 1.385(3) ?
    O8 C17 . 1.439(3) ?
    O9 C14 . 1.416(4) ?
    O9 H9A . 0.80(4) ?
    O10 C15 . 1.434(3) ?
    O10 H10 . 0.828(19) ?
    O11 C16 . 1.420(3) ?
    O11 H11A . 0.816(19) ?
    O12 C19 . 1.363(3) ?
    O12 C13 . 1.425(3) ?
    O13 N2 . 1.221(4) ?
    O14 N2 . 1.211(4) ?
    O15 H15A . 0.89(2) ?
    O15 H15B . 0.88(2) ?
    N1 C10 . 1.462(3) ?
    N2 C22 . 1.458(4) ?
    C1 C2 . 1.525(4) ?
    C1 H1 . 0.9800 ?
    C2 C3 . 1.517(3) ?
    C2 H2 . 0.9800 ?
    C3 C4 . 1.506(3) ?
    C3 H3 . 0.9800 ?
    C4 C5 . 1.523(3) ?
    C4 H4 . 0.9800 ?
    C5 C6 . 1.495(4) ?
    C5 H5 . 0.9800 ?
    C6 H6A . 0.9600 ?
    C6 H6B . 0.9600 ?
    C6 H6C . 0.9600 ?
    C7 C12 . 1.382(4) ?
    C7 C8 . 1.382(4) ?
    C8 C9 . 1.380(4) ?
    C8 H8 . 0.9300 ?
    C9 C10 . 1.360(4) ?
    C9 H9 . 0.9300 ?
    C10 C11 . 1.370(4) ?
    C11 C12 . 1.368(4) ?
    C11 H11 . 0.9300 ?
    C12 H12 . 0.9300 ?
    C13 C14 . 1.530(4) ?
    C13 H13 . 0.9800 ?
    C14 C15 . 1.512(4) ?
    C14 H14 . 0.9800 ?
    C15 C16 . 1.510(4) ?
    C15 H15 . 0.9800 ?
    C16 C17 . 1.511(4) ?
    C16 H16 . 0.9800 ?
    C17 C18 . 1.494(4) ?
    C17 H17 . 0.9800 ?
    C18 H18A . 0.9600 ?
    C18 H18B . 0.9600 ?
    C18 H18C . 0.9600 ?
    C19 C20 . 1.387(4) ?
    C19 C24 . 1.390(4) ?
    C20 C21 . 1.366(4) ?
    C20 H20 . 0.9300 ?
    C21 C22 . 1.378(4) ?
    C21 H21 . 0.9300 ?
    C22 C23 . 1.375(4) ?
    C23 C24 . 1.371(4) ?
    C23 H23 . 0.9300 ?
    C24 H24 . 0.9300 ?
loop_
    _geom_angle_atom_site_label_1
    _geom_angle_atom_site_label_2
    _geom_angle_atom_site_label_3
    _geom_angle_site_symmetry_1
    _geom_angle_site_symmetry_3
    _geom_angle
    _geom_angle_publ_flag
    C1 O1 C5 . . 114.34(18) ?
    C2 O2 H2A . . 111(3) ?
    C3 O3 H3A . . 111(2) ?
    C4 O4 H4A . . 110(2) ?
    C7 O5 C1 . . 119.09(19) ?
    C13 O8 C17 . . 115.16(19) ?
    C14 O9 H9A . . 106(2) ?
    C15 O10 H10 . . 104(3) ?
    C16 O11 H11A . . 105(2) ?
    C19 O12 C13 . . 119.4(2) ?
    H15A O15 H15B . . 107(5) ?
    O6 N1 O7 . . 123.2(3) ?
    O6 N1 C10 . . 118.4(3) ?
    O7 N1 C10 . . 118.4(3) ?
    O14 N2 O13 . . 123.0(3) ?
    O14 N2 C22 . . 118.3(3) ?
    O13 N2 C22 . . 118.7(3) ?
    O1 C1 O5 . . 111.6(2) ?
    O1 C1 C2 . . 112.4(2) ?
    O5 C1 C2 . . 105.4(2) ?
    O1 C1 H1 . . 109.1 ?
    O5 C1 H1 . . 109.1 ?
    C2 C1 H1 . . 109.1 ?
    O2 C2 C3 . . 108.7(2) ?
    O2 C2 C1 . . 109.0(2) ?
    C3 C2 C1 . . 109.3(2) ?
    O2 C2 H2 . . 109.9 ?
    C3 C2 H2 . . 109.9 ?
    C1 C2 H2 . . 109.9 ?
    O3 C3 C4 . . 109.06(19) ?
    O3 C3 C2 . . 109.38(19) ?
    C4 C3 C2 . . 111.9(2) ?
    O3 C3 H3 . . 108.8 ?
    C4 C3 H3 . . 108.8 ?
    C2 C3 H3 . . 108.8 ?
    O4 C4 C3 . . 110.61(19) ?
    O4 C4 C5 . . 110.74(19) ?
    C3 C4 C5 . . 111.57(19) ?
    O4 C4 H4 . . 107.9 ?
    C3 C4 H4 . . 107.9 ?
    C5 C4 H4 . . 107.9 ?
    O1 C5 C6 . . 107.1(2) ?
    O1 C5 C4 . . 108.70(19) ?
    C6 C5 C4 . . 113.6(2) ?
    O1 C5 H5 . . 109.1 ?
    C6 C5 H5 . . 109.1 ?
    C4 C5 H5 . . 109.1 ?
    C5 C6 H6A . . 109.5 ?
    C5 C6 H6B . . 109.5 ?
    H6A C6 H6B . . 109.5 ?
    C5 C6 H6C . . 109.5 ?
    H6A C6 H6C . . 109.5 ?
    H6B C6 H6C . . 109.5 ?
    O5 C7 C12 . . 115.2(2) ?
    O5 C7 C8 . . 124.7(2) ?
    C12 C7 C8 . . 120.1(2) ?
    C9 C8 C7 . . 119.2(3) ?
    C9 C8 H8 . . 120.4 ?
    C7 C8 H8 . . 120.4 ?
    C10 C9 C8 . . 119.7(3) ?
    C10 C9 H9 . . 120.2 ?
    C8 C9 H9 . . 120.2 ?
    C9 C10 C11 . . 121.7(3) ?
    C9 C10 N1 . . 119.7(3) ?
    C11 C10 N1 . . 118.6(3) ?
    C12 C11 C10 . . 119.1(3) ?
    C12 C11 H11 . . 120.5 ?
    C10 C11 H11 . . 120.5 ?
    C11 C12 C7 . . 120.2(3) ?
    C11 C12 H12 . . 119.9 ?
    C7 C12 H12 . . 119.9 ?
    O8 C13 O12 . . 113.1(2) ?
    O8 C13 C14 . . 111.9(2) ?
    O12 C13 C14 . . 105.2(2) ?
    O8 C13 H13 . . 108.8 ?
    O12 C13 H13 . . 108.8 ?
    C14 C13 H13 . . 108.8 ?
    O9 C14 C15 . . 109.3(2) ?
    O9 C14 C13 . . 108.9(2) ?
    C15 C14 C13 . . 109.0(2) ?
    O9 C14 H14 . . 109.9 ?
    C15 C14 H14 . . 109.9 ?
    C13 C14 H14 . . 109.9 ?
    O10 C15 C16 . . 112.8(2) ?
    O10 C15 C14 . . 108.3(2) ?
    C16 C15 C14 . . 110.1(2) ?
    O10 C15 H15 . . 108.5 ?
    C16 C15 H15 . . 108.5 ?
    C14 C15 H15 . . 108.5 ?
    O11 C16 C15 . . 111.1(2) ?
    O11 C16 C17 . . 107.17(19) ?
    C15 C16 C17 . . 109.4(2) ?
    O11 C16 H16 . . 109.7 ?
    C15 C16 H16 . . 109.7 ?
    C17 C16 H16 . . 109.7 ?
    O8 C17 C18 . . 107.1(2) ?
    O8 C17 C16 . . 108.83(19) ?
    C18 C17 C16 . . 113.4(2) ?
    O8 C17 H17 . . 109.1 ?
    C18 C17 H17 . . 109.1 ?
    C16 C17 H17 . . 109.1 ?
    C17 C18 H18A . . 109.5 ?
    C17 C18 H18B . . 109.5 ?
    H18A C18 H18B . . 109.5 ?
    C17 C18 H18C . . 109.5 ?
    H18A C18 H18C . . 109.5 ?
    H18B C18 H18C . . 109.5 ?
    O12 C19 C20 . . 114.9(2) ?
    O12 C19 C24 . . 124.8(2) ?
    C20 C19 C24 . . 120.3(3) ?
    C21 C20 C19 . . 120.3(3) ?
    C21 C20 H20 . . 119.8 ?
    C19 C20 H20 . . 119.8 ?
    C20 C21 C22 . . 118.8(2) ?
    C20 C21 H21 . . 120.6 ?
    C22 C21 H21 . . 120.6 ?
    C23 C22 C21 . . 121.6(3) ?
    C23 C22 N2 . . 119.2(3) ?
    C21 C22 N2 . . 119.1(3) ?
    C24 C23 C22 . . 119.7(3) ?
    C24 C23 H23 . . 120.1 ?
    C22 C23 H23 . . 120.1 ?
    C23 C24 C19 . . 119.2(3) ?
    C23 C24 H24 . . 120.4 ?
    C19 C24 H24 . . 120.4 ?
loop_
    _geom_torsion_atom_site_label_1
    _geom_torsion_atom_site_label_2
    _geom_torsion_atom_site_label_3
    _geom_torsion_atom_site_label_4
    _geom_torsion_site_symmetry_1
    _geom_torsion_site_symmetry_2
    _geom_torsion_site_symmetry_3
    _geom_torsion_site_symmetry_4
    _geom_torsion
    _geom_torsion_publ_flag
    C5 O1 C1 O5 . . . . -57.9(3) ?
    C5 O1 C1 C2 . . . . 60.3(3) ?
    C7 O5 C1 O1 . . . . -56.9(3) ?
    C7 O5 C1 C2 . . . . -179.1(2) ?
    O1 C1 C2 O2 . . . . 65.7(3) ?
    O5 C1 C2 O2 . . . . -172.55(19) ?
    O1 C1 C2 C3 . . . . -53.0(3) ?
    O5 C1 C2 C3 . . . . 68.7(2) ?
    O2 C2 C3 O3 . . . . 51.8(3) ?
    C1 C2 C3 O3 . . . . 170.7(2) ?
    O2 C2 C3 C4 . . . . -69.2(2) ?
    C1 C2 C3 C4 . . . . 49.7(3) ?
    O3 C3 C4 O4 . . . . 62.8(2) ?
    C2 C3 C4 O4 . . . . -176.03(18) ?
    O3 C3 C4 C5 . . . . -173.46(19) ?
    C2 C3 C4 C5 . . . . -52.3(3) ?
    C1 O1 C5 C6 . . . . 177.2(2) ?
    C1 O1 C5 C4 . . . . -59.7(2) ?
    O4 C4 C5 O1 . . . . 178.34(19) ?
    C3 C4 C5 O1 . . . . 54.7(2) ?
    O4 C4 C5 C6 . . . . -62.5(3) ?
    C3 C4 C5 C6 . . . . 173.8(2) ?
    C1 O5 C7 C12 . . . . 172.6(2) ?
    C1 O5 C7 C8 . . . . -8.9(4) ?
    O5 C7 C8 C9 . . . . -179.0(3) ?
    C12 C7 C8 C9 . . . . -0.6(4) ?
    C7 C8 C9 C10 . . . . -1.1(4) ?
    C8 C9 C10 C11 . . . . 1.7(5) ?
    C8 C9 C10 N1 . . . . -178.5(3) ?
    O6 N1 C10 C9 . . . . -13.4(4) ?
    O7 N1 C10 C9 . . . . 167.3(3) ?
    O6 N1 C10 C11 . . . . 166.4(3) ?
    O7 N1 C10 C11 . . . . -13.0(4) ?
    C9 C10 C11 C12 . . . . -0.6(4) ?
    N1 C10 C11 C12 . . . . 179.6(3) ?
    C10 C11 C12 C7 . . . . -1.1(4) ?
    O5 C7 C12 C11 . . . . -179.7(3) ?
    C8 C7 C12 C11 . . . . 1.7(4) ?
    C17 O8 C13 O12 . . . . -61.2(3) ?
    C17 O8 C13 C14 . . . . 57.4(3) ?
    C19 O12 C13 O8 . . . . -70.4(3) ?
    C19 O12 C13 C14 . . . . 167.2(2) ?
    O8 C13 C14 O9 . . . . 65.8(3) ?
    O12 C13 C14 O9 . . . . -171.1(2) ?
    O8 C13 C14 C15 . . . . -53.4(3) ?
    O12 C13 C14 C15 . . . . 69.8(3) ?
    O9 C14 C15 O10 . . . . 59.1(3) ?
    C13 C14 C15 O10 . . . . 178.1(2) ?
    O9 C14 C15 C16 . . . . -64.5(3) ?
    C13 C14 C15 C16 . . . . 54.4(3) ?
    O10 C15 C16 O11 . . . . 62.7(3) ?
    C14 C15 C16 O11 . . . . -176.24(19) ?
    O10 C15 C16 C17 . . . . -179.1(2) ?
    C14 C15 C16 C17 . . . . -58.1(3) ?
    C13 O8 C17 C18 . . . . 177.8(2) ?
    C13 O8 C17 C16 . . . . -59.2(3) ?
    O11 C16 C17 O8 . . . . 178.5(2) ?
    C15 C16 C17 O8 . . . . 57.9(3) ?
    O11 C16 C17 C18 . . . . -62.4(3) ?
    C15 C16 C17 C18 . . . . 177.0(2) ?
    C13 O12 C19 C20 . . . . -161.3(2) ?
    C13 O12 C19 C24 . . . . 19.7(4) ?
    O12 C19 C20 C21 . . . . -179.2(2) ?
    C24 C19 C20 C21 . . . . -0.2(4) ?
    C19 C20 C21 C22 . . . . 0.3(4) ?
    C20 C21 C22 C23 . . . . -0.2(4) ?
    C20 C21 C22 N2 . . . . 179.5(3) ?
    O14 N2 C22 C23 . . . . -0.8(5) ?
    O13 N2 C22 C23 . . . . -179.8(3) ?
    O14 N2 C22 C21 . . . . 179.5(4) ?
    O13 N2 C22 C21 . . . . 0.5(4) ?
    C21 C22 C23 C24 . . . . 0.0(5) ?
    N2 C22 C23 C24 . . . . -179.7(3) ?
    C22 C23 C24 C19 . . . . 0.1(4) ?
    O12 C19 C24 C23 . . . . 179.0(3) ?
    C20 C19 C24 C23 . . . . 0.1(4) ?
loop_
    _geom_hbond_atom_site_label_D
    _geom_hbond_atom_site_label_H
    _geom_hbond_atom_site_label_A
    _geom_hbond_site_symmetry_A
    _geom_hbond_distance_DH
    _geom_hbond_distance_HA
    _geom_hbond_distance_DA
    _geom_hbond_angle_DHA
    O2 H2A O15 1_455 0.87(4) 1.83(4) 2.697(3) 171(4)
    O3 H3A O4 2_646 0.87(4) 1.78(4) 2.652(3) 179(3)
    O4 H4A O10 . 0.829(19) 1.98(2) 2.799(3) 168(3)
    O9 H9A O11 1_565 0.80(4) 1.96(4) 2.724(3) 161(3)
    O10 H10 O3 2_646 0.828(19) 2.18(2) 2.993(3) 166(3)
    O11 H11A O3 2_646 0.816(19) 1.92(2) 2.668(3) 153(3)
    O15 H15A O9 . 0.89(2) 2.04(2) 2.909(3) 165(5)
    O15 H15B O2 2_646 0.88(2) 1.96(2) 2.820(3) 167(5)
data_global
_journal_date_recd_electronic     2007-12-08
_journal_date_accepted     2008-03-07
_journal_name_full     'Acta Crystallographica, Section E'
_journal_year     2008
_journal_volume     64
_journal_issue      4
_journal_page_first     o714
_journal_page_last     o714
_journal_paper_category     QO
_journal_coeditor_code     AV2007
_publ_contact_author_name     'Jianbo Zhang'
_publ_contact_author_address
;
Department of Chemistry
East China Normal University
Shanghai, 200062 China
;
_publ_contact_author_email     jbzhang@chem.ecnu.edu.cn
_publ_contact_author_fax     '86-21-62233853'
_publ_contact_author_phone     '86-21-62233853'
_publ_section_title
;
4-Nitrophenyl \a-<i>L</i>-rhamnopyranoside
;
_publ_section_title_footnote
;
 Dedicated to Professor Yongzheng Hui on the occasion of his 70th birthday.
;
loop_
    _publ_author_name
    _publ_author_footnote
    _publ_author_address
    'Zhang, Jianbo' .
;
Department of Chemistry
East China Normal University
Shanghai 200062
People's Republic of China
;
    'Fu, Jie' .
;
Department of Chemistry
East China Normal University
Shanghai 200062
People's Republic of China
;
    'Chen, Xuan' .
;
Department of Chemistry
East China Normal University
Shanghai 200062
People's Republic of China
;
    'Gu, Yijun' .
;
Shanghai Innovative Research Center of Traditional Chinese Medicine,
Cailun Road 720, No. 3 Building
Shanghai 201203
People's Republic of China
;
    'Tang, Jie' .
;
Department of Chemistry
East China Normal University
Shanghai 200062
People's Republic of China
;
