# Supplementary material for: 4-Nitro­phenyl α-l-rhamnopyran­oside hemihydrate
Source: Acta Crystallogr Sect E Struct Rep Online. 2008 Mar 14;64(Pt 4):o714. doi: 10.1107/S1600536808006387 (PMC2960897; doi:10.1107/S1600536808006387)
Supplement: Supplementary file 2 [file e-64-0o714-Isup2.hkl]

# 
# h,k,l, Fc-squared, Fo-squared, sigma(Fo-squared) and status flag 
# 
data_I
_shelx_title ' cd2751 in P2(1)' 
_shelx_refln_list_code          4 
_shelx_F_calc_maximum      131.16 
_exptl_crystal_F_000       620.00 
_reflns_d_resolution_high  0.7830 
 
loop_ 
 _symmetry_equiv_pos_as_xyz 
 'x, y, z' 
 '-x, y+1/2, -z' 
 
_cell_length_a    10.6189 
_cell_length_b     6.9002 
_cell_length_c    18.9318 
_cell_angle_alpha  90.000 
_cell_angle_beta  100.909 
_cell_angle_gamma  90.000 
 
_shelx_F_squared_multiplier     1.000 
 
loop_ 
 _refln_index_h 
 _refln_index_k 
 _refln_index_l 
 _refln_F_squared_calc 
 _refln_F_squared_meas 
 _refln_F_squared_sigma 
 _refln_observed_status 
   1   0   0      393.73      293.35     71.53 o 
   2   0   0     3493.82     3597.98    123.35 o 
   3   0   0     2159.72     2477.90    209.26 o 
   4   0   0     3686.62     4105.60    391.59 o 
   5   0   0        0.77        0.70      0.77 o 
   6   0   0      574.55      667.95     71.00 o 
   7   0   0       74.29       90.20     10.95 o 
   8   0   0        3.79        6.11      2.97 o 
   9   0   0       37.33       36.94      4.11 o 
  10   0   0       73.32       88.62      9.84 o 
  11   0   0        1.35        1.48      3.09 o 
  12   0   0        0.18        2.10      3.71 o 
  13   0   0        4.71        1.48      3.46 o 
   1   1   0     6539.57     6269.21    148.99 o 
   2   1   0    17204.13    16937.23    320.91 o 
   3   1   0     2034.03     2166.77    119.30 o 
   4   1   0      864.69      931.40     68.67 o 
   5   1   0      164.89      184.49      6.83 o 
   6   1   0      788.74      813.10     37.45 o 
   7   1   0      314.40      297.88     18.18 o 
   8   1   0       80.06       76.71      3.35 o 
   9   1   0      158.72      154.33      8.76 o 
  10   1   0       10.05        9.01      2.22 o 
  11   1   0       23.80       26.70      4.11 o 
  12   1   0        5.17        4.45      3.84 o 
  13   1   0       10.20        9.77      4.70 o 
   0   2   0     9136.68     8597.51    127.15 o 
   1   2   0     9802.47     9524.94    234.78 o 
   2   2   0      298.52      294.90      7.84 o 
   3   2   0      376.87      394.87      4.72 o 
   4   2   0     1155.39     1249.63     47.39 o 
   5   2   0     2023.29     2255.37    101.93 o 
   6   2   0      450.03      493.06     31.25 o 
   7   2   0      713.47      731.03     61.72 o 
   8   2   0      194.37      186.07      7.38 o 
   9   2   0      118.71      112.38      8.02 o 
  10   2   0       15.46       13.53      3.28 o 
  11   2   0       45.03       59.23      6.30 o 
  12   2   0        2.48        3.14      2.34 o 
   1   3   0      254.63      211.12     30.34 o 
   2   3   0      819.72      792.93      8.48 o 
   3   3   0      407.19      412.54      5.22 o 
   4   3   0      343.51      353.75      8.98 o 
   5   3   0      267.58      257.89      6.42 o 
   6   3   0       68.12       62.13      4.84 o 
   7   3   0       90.69       74.35      6.93 o 
   8   3   0      265.63      275.09     10.25 o 
   9   3   0      100.26       98.05      6.64 o 
  10   3   0       23.87       17.88      3.80 o 
  11   3   0       20.74       25.39      4.56 o 
  12   3   0        2.48        4.10      3.15 o 
   0   4   0     1364.69     1294.04     40.51 o 
   1   4   0      761.72      743.86     19.38 o 
   2   4   0      979.46      968.02      9.93 o 
   3   4   0      334.13      317.23     21.58 o 
   4   4   0        9.59       10.49      3.49 o 
   5   4   0      122.21      118.72      6.65 o 
   6   4   0       66.67       66.45      5.07 o 
   7   4   0       24.50       17.32      3.41 o 
   8   4   0       75.25       72.04      5.86 o 
   9   4   0       74.72       60.01      6.30 o 
  10   4   0       20.73       25.21      4.55 o 
  11   4   0        8.03        9.88      3.36 o 
   1   5   0      789.93      711.90     32.26 o 
   2   5   0      157.21      160.35      5.27 o 
   3   5   0      220.11      224.16      8.12 o 
   4   5   0      135.17      124.37      5.14 o 
   5   5   0      148.23      143.15      5.67 o 
   6   5   0       36.76       34.14      4.63 o 
   7   5   0      145.57      131.37      7.83 o 
   8   5   0       21.15       18.99      3.93 o 
   9   5   0       22.49       21.71      4.33 o 
  10   5   0       19.93       19.12      4.28 o 
   0   6   0       43.12       41.82      6.19 o 
   1   6   0      149.71      132.55      6.78 o 
   2   6   0      134.91      122.93      6.56 o 
   3   6   0        3.14        3.89      1.56 o 
   4   6   0       10.25       11.31      2.25 o 
   5   6   0       18.70       18.83      2.86 o 
   6   6   0       26.75       27.53      4.42 o 
   7   6   0       26.09       27.26      4.61 o 
   8   6   0        5.42        4.64      2.58 o 
   9   6   0        5.53        5.04      2.96 o 
   1   7   0       16.10       15.54      3.27 o 
   2   7   0       11.22       12.43      3.02 o 
   3   7   0       53.10       58.96      5.71 o 
   4   7   0        6.90       10.08      3.02 o 
   5   7   0       17.39       23.51      5.94 o 
   6   7   0       16.49       24.44      4.45 o 
   7   7   0       22.13       30.34      4.98 o 
   8   7   0       10.91       11.23      3.49 o 
   0   8   0       15.04       12.50      4.95 o 
   1   8   0       30.46       32.79      6.93 o 
   2   8   0        9.10       12.25      4.70 o 
   3   8   0        9.65       14.87      3.45 o 
   4   8   0       23.42       30.93      7.05 o 
   5   8   0       14.78       20.91      6.31 o 
 -13   0   1        1.78        2.23      3.71 o 
 -12   0   1        0.44        0.62      3.09 o 
 -11   0   1        4.73        7.18      3.71 o 
 -10   0   1       77.27       82.38      9.78 o 
  -9   0   1       83.98       77.33      8.73 o 
  -8   0   1      298.58      286.40     65.58 o 
  -7   0   1      663.81      689.12     84.50 o 
  -6   0   1      699.55      770.46     97.30 o 
  -5   0   1      777.18      880.26    107.42 o 
  -4   0   1      819.29      910.33     87.56 o 
  -3   0   1      771.56      791.43     80.09 o 
  -2   0   1    12205.64    13178.29    733.86 o 
  -1   0   1      174.62      175.29     24.71 o 
   1   0   1      279.69      198.49     40.44 o 
   2   0   1        6.43        7.05      1.24 o 
   3   0   1     2233.54     2104.79     24.25 o 
   4   0   1      769.28      707.94     29.05 o 
   5   0   1     1815.95     2018.47    171.49 o 
   6   0   1       36.11       44.52      3.06 o 
   7   0   1        2.99        6.17      1.86 o 
   8   0   1      384.52      413.42     64.00 o 
   9   0   1       54.67       58.08      4.64 o 
  10   0   1        5.82        9.15      3.96 o 
  11   0   1       53.18       63.36      8.79 o 
  12   0   1        0.67       -0.37      2.97 o 
  13   0   1        5.54        6.68      4.58 o 
 -13   1   1        0.98        2.10      3.22 o 
 -12   1   1        7.45        9.53      4.70 o 
 -11   1   1       41.09       53.06      4.57 o 
 -10   1   1       43.20       46.57      4.09 o 
  -9   1   1      396.67      398.29     26.96 o 
  -8   1   1      255.60      253.76     21.80 o 
  -7   1   1       92.80      107.68     10.13 o 
  -6   1   1      192.30      209.52     13.36 o 
  -5   1   1     2445.23     2751.07    167.19 o 
  -4   1   1      620.60      790.79     50.35 o 
  -3   1   1     3509.70     3898.47    208.51 o 
  -2   1   1     9771.45    10148.46    315.67 o 
  -1   1   1     3523.01     3315.45     31.76 o 
   0   1   1     4584.17     4375.02     55.68 o 
   1   1   1     1718.58     1636.38     33.43 o 
   2   1   1     1281.15     1328.27     61.69 o 
   3   1   1      280.25      319.86     20.94 o 
   4   1   1     2502.65     2907.19    200.15 o 
   5   1   1       86.27       93.13      5.83 o 
   6   1   1      301.01      316.72     21.23 o 
   7   1   1       73.54       74.82      5.45 o 
   8   1   1      158.09      170.09     14.17 o 
   9   1   1       13.51       12.27      2.32 o 
  10   1   1        0.05        1.22      1.59 o 
  11   1   1       22.55       22.12      4.16 o 
  12   1   1        5.58        3.84      3.46 o 
  13   1   1        7.20        7.79      4.45 o 
 -13   2   1       14.77       20.66      6.31 o 
 -12   2   1       44.64       58.00      8.85 o 
 -11   2   1       15.95       10.86      3.34 o 
 -10   2   1      218.99      230.36     10.03 o 
  -9   2   1       64.51       59.59      5.08 o 
  -8   2   1      111.61      113.44      4.77 o 
  -7   2   1      238.03      217.07     10.00 o 
  -6   2   1      238.36      254.90     18.10 o 
  -5   2   1      221.00      217.83      8.84 o 
  -4   2   1      474.36      483.43     11.84 o 
  -3   2   1     7203.84     7423.22     85.37 o 
  -2   2   1     1706.34     1724.56     21.25 o 
  -1   2   1     1315.24     1333.65     10.04 o 
   0   2   1    11037.60    10620.01     86.62 o 
   1   2   1     2551.58     2421.55     49.51 o 
   2   2   1      367.57      370.08      6.21 o 
   3   2   1      687.04      671.48     20.46 o 
   4   2   1      317.14      348.71     14.14 o 
   5   2   1      490.64      544.90     31.02 o 
   6   2   1       23.27       25.70      1.68 o 
   7   2   1       13.61       14.38      1.43 o 
   8   2   1      130.98      122.01      5.07 o 
   9   2   1       45.47       45.96      3.87 o 
  10   2   1       22.59       21.98      3.98 o 
  11   2   1        4.62        7.72      2.80 o 
  12   2   1        4.46        4.08      3.46 o 
 -12   3   1       26.98       33.06      6.50 o 
 -11   3   1       63.62       66.23      8.85 o 
 -10   3   1      118.51      108.85     12.32 o 
  -9   3   1      244.16      234.66     19.94 o 
  -8   3   1       34.06       40.53      4.81 o 
  -7   3   1     1041.68      972.26     36.19 o 
  -6   3   1      474.92      495.45     29.50 o 
  -5   3   1       45.40       45.41      2.16 o 
  -4   3   1        6.00        6.95      0.88 o 
  -3   3   1      518.63      523.30     13.64 o 
  -2   3   1      786.84      769.88     11.19 o 
  -1   3   1     2458.52     2448.99     16.87 o 
   0   3   1      151.31      152.23      3.02 o 
   1   3   1     1280.20     1237.57     28.94 o 
   2   3   1      208.16      208.46      4.22 o 
   3   3   1      217.84      205.42      3.94 o 
   4   3   1      427.74      447.77     10.20 o 
   5   3   1      161.00      163.41      5.73 o 
   6   3   1       16.04       16.51      1.69 o 
   7   3   1       60.58       49.42      4.54 o 
   8   3   1       41.44       43.01      4.90 o 
   9   3   1       19.02       19.63      3.75 o 
  10   3   1       56.27       56.77      6.16 o 
  11   3   1        3.33        3.01      2.36 o 
  12   3   1        1.39        3.05      2.53 o 
 -11   4   1       29.84       28.72      4.98 o 
 -10   4   1        4.05        1.47      2.34 o 
  -9   4   1       67.22       59.52      6.34 o 
  -8   4   1      211.78      199.84      9.32 o 
  -7   4   1       90.16       75.15      5.69 o 
  -6   4   1      156.93      147.40      7.26 o 
  -5   4   1      314.02      310.46     10.08 o 
  -4   4   1      598.65      588.07     13.97 o 
  -3   4   1      326.37      313.95     11.41 o 
  -2   4   1      194.40      191.31      3.91 o 
  -1   4   1      806.40      805.55     25.17 o 
   0   4   1     1540.76     1554.19     19.69 o 
   1   4   1       83.82       78.56      2.57 o 
   2   4   1        7.67        9.73      1.34 o 
   3   4   1      154.56      157.48      4.83 o 
   4   4   1      410.96      400.38     13.26 o 
   5   4   1       47.78       45.76      3.27 o 
   6   4   1      246.13      244.91     11.64 o 
   7   4   1      105.61      106.77      6.65 o 
   8   4   1      112.81      109.22      7.09 o 
   9   4   1       39.48       35.53      5.07 o 
  10   4   1       10.96       14.22      3.67 o 
  11   4   1       17.88       18.51      4.28 o 
 -11   5   1        0.31        3.12      2.64 o 
 -10   5   1       12.42       12.37      3.72 o 
  -9   5   1       27.91       26.68      4.67 o 
  -8   5   1      102.02       97.09      7.09 o 
  -7   5   1       77.78       71.26      6.75 o 
  -6   5   1      203.91      186.15      8.62 o 
  -5   5   1      232.45      229.23      8.69 o 
  -4   5   1       10.03       12.22      2.11 o 
  -3   5   1        5.29        7.75      2.13 o 
  -2   5   1      194.94      197.71      7.25 o 
  -1   5   1      120.65      112.08      4.33 o 
   0   5   1       41.94       38.10      2.67 o 
   1   5   1      125.97      114.81      4.32 o 
   2   5   1      196.66      182.19      8.57 o 
   3   5   1      239.50      244.24      5.94 o 
   4   5   1       93.82       83.94      4.34 o 
   5   5   1      137.25      139.08      7.22 o 
   6   5   1       78.53       74.10      5.73 o 
   7   5   1       58.77       63.29      5.88 o 
   8   5   1       14.58        9.66      3.10 o 
   9   5   1       34.02       37.03      5.54 o 
  10   5   1        6.19        2.17      2.36 o 
  -9   6   1       11.95       17.40      4.20 o 
  -8   6   1        1.82        1.83      2.32 o 
  -7   6   1       12.52       13.77      3.38 o 
  -6   6   1        1.60       -0.96      1.57 o 
  -5   6   1       69.72       75.45      6.37 o 
  -4   6   1      115.51      120.62      5.51 o 
  -3   6   1       41.82       42.72      3.64 o 
  -2   6   1      127.89      121.17      6.54 o 
  -1   6   1      402.66      382.37     11.31 o 
   0   6   1      278.62      254.02      9.20 o 
   1   6   1      628.16      619.07     14.34 o 
   2   6   1      223.24      207.06      8.37 o 
   3   6   1      152.49      156.92      6.12 o 
   4   6   1        7.85        7.85      1.90 o 
   5   6   1        1.88        2.36      1.53 o 
   6   6   1       23.28       23.10      4.05 o 
   7   6   1       30.85       35.21      5.82 o 
   8   6   1       23.76       28.09      4.90 o 
   9   6   1       21.47       27.29      5.03 o 
  -8   7   1       40.52       50.16      6.53 o 
  -7   7   1       14.02       14.02      3.62 o 
  -6   7   1       20.93       25.07      4.49 o 
  -5   7   1        8.79        9.90      4.21 o 
  -4   7   1        4.35        6.07      2.48 o 
  -3   7   1       81.98       93.94      9.41 o 
  -2   7   1       58.95       61.89      5.28 o 
  -1   7   1       10.08       10.61      2.85 o 
   0   7   1      234.69      228.89      9.63 o 
   1   7   1      179.14      178.09      8.60 o 
   2   7   1       75.46       74.87      8.66 o 
   3   7   1       25.46       31.94      4.77 o 
   4   7   1        0.64        0.38      1.79 o 
   5   7   1        8.29       15.22      5.07 o 
   6   7   1       10.67       17.07      5.20 o 
   7   7   1       66.52       79.69      7.17 o 
  -5   8   1       15.24       21.90      6.68 o 
  -4   8   1        3.82       11.63      4.70 o 
  -3   8   1        2.80        3.90      2.60 o 
  -2   8   1       29.79       41.70      8.04 o 
  -1   8   1       44.77       57.23      6.34 o 
   0   8   1       10.08        8.38      2.82 o 
   1   8   1       47.40       64.84      9.53 o 
   2   8   1       49.78       65.89      6.93 o 
   3   8   1       92.91      109.06      7.74 o 
   4   8   1       28.60       45.65      6.08 o 
   5   8   1        7.25        4.45      3.71 o 
 -13   0   2        1.29        5.57      4.33 o 
 -12   0   2        7.74        9.28      4.58 o 
 -11   0   2      108.11      113.41     13.68 o 
 -10   0   2      132.28      134.43     16.09 o 
  -9   0   2       43.17       50.62     11.07 o 
  -8   0   2        4.42        6.12      1.96 o 
  -7   0   2        7.98       11.44      2.10 o 
  -6   0   2      211.60      190.83     19.03 o 
  -5   0   2      235.55      261.06     32.06 o 
  -4   0   2        5.27       10.37      2.66 o 
  -3   0   2       90.21       92.33      7.68 o 
  -2   0   2     4492.78     4771.47    573.62 o 
  -1   0   2       81.36       89.25      7.13 o 
   0   0   2      429.07      483.34     33.38 o 
   1   0   2     1634.92     1623.97    160.97 o 
   2   0   2     3028.42     2988.93     18.99 o 
   3   0   2      248.29      242.06      4.83 o 
   4   0   2      439.43      395.28     11.19 o 
   5   0   2     4204.93     4388.19     46.91 o 
   6   0   2        0.22        0.36      0.74 o 
   7   0   2      221.17      199.63     10.41 o 
   8   0   2     1029.58      940.19     22.30 o 
   9   0   2        1.96        2.47      2.72 o 
  10   0   2        0.76        2.72      3.09 o 
  11   0   2        4.72        8.66      4.21 o 
  12   0   2       11.00       13.61      4.95 o 
  13   0   2        8.94        6.19      4.45 o 
 -13   1   2       55.74       50.98      9.16 o 
 -12   1   2       16.12       14.05      3.58 o 
 -11   1   2        0.37        1.47      1.81 o 
 -10   1   2      201.12      210.80     16.50 o 
  -9   1   2       78.92       77.59      5.72 o 
  -8   1   2      228.03      230.98     18.62 o 
  -7   1   2      503.92      528.90     39.53 o 
  -6   1   2      851.68      892.08     58.11 o 
  -5   1   2      501.13      553.69     37.26 o 
  -4   1   2      383.23      453.96     21.68 o 
  -3   1   2      697.60      741.21     34.37 o 
  -2   1   2     2515.05     2588.70    123.89 o 
  -1   1   2      216.00      194.21     11.20 o 
   0   1   2      986.78      901.66     21.94 o 
   1   1   2     2457.22     2415.05     54.51 o 
   2   1   2     2434.16     2547.30    140.91 o 
   3   1   2      703.64      804.13     58.97 o 
   4   1   2      455.89      519.60     38.13 o 
   5   1   2      144.27      164.45     10.82 o 
   6   1   2      472.66      550.34     36.72 o 
   7   1   2       47.74       50.74      3.55 o 
   8   1   2       24.99       32.20      5.23 o 
   9   1   2       48.02       54.06      3.91 o 
  10   1   2       43.60       45.18      5.20 o 
  11   1   2       15.17       17.00      4.21 o 
  12   1   2        5.28        3.59      3.84 o 
 -13   2   2        8.06       11.41      3.56 o 
 -12   2   2       27.98       33.16      5.20 o 
 -11   2   2        0.25        0.32      3.03 o 
 -10   2   2      137.41      147.25     22.84 o 
  -9   2   2      164.97      186.58     14.08 o 
  -8   2   2      368.19      356.20     21.98 o 
  -7   2   2       15.27       16.20      1.80 o 
  -6   2   2      342.26      378.90     23.03 o 
  -5   2   2      683.63      715.87     36.37 o 
  -4   2   2      800.79      906.11     26.76 o 
  -3   2   2      786.82      808.67     17.26 o 
  -2   2   2      829.07      804.80     29.98 o 
  -1   2   2      544.35      530.95      5.12 o 
   0   2   2      542.02      506.22      8.02 o 
   1   2   2      239.05      232.88      3.83 o 
   2   2   2      276.45      296.34      9.48 o 
   3   2   2       23.74       23.05      1.40 o 
   4   2   2      218.19      230.79      7.64 o 
   5   2   2      274.46      268.30     14.62 o 
   6   2   2      125.22      126.78      8.49 o 
   7   2   2       20.68       23.33      2.30 o 
   8   2   2       68.32       65.37      3.84 o 
   9   2   2       62.12       67.10      4.19 o 
  10   2   2       16.74       18.48      3.76 o 
  11   2   2        4.17        1.48      3.34 o 
  12   2   2       21.40       31.67      7.18 o 
 -12   3   2       19.26       17.89      5.07 o 
 -11   3   2       61.09       64.72      9.78 o 
 -10   3   2       91.93       99.75     13.31 o 
  -9   3   2       94.71       90.74     10.34 o 
  -8   3   2      884.72      801.64     49.02 o 
  -7   3   2      143.87      123.87      6.58 o 
  -6   3   2       74.99       68.42      5.94 o 
  -5   3   2      158.96      173.53      4.83 o 
  -4   3   2      338.03      338.69      6.52 o 
  -3   3   2      800.59      828.35     13.05 o 
  -2   3   2     1264.51     1317.83     15.63 o 
  -1   3   2     1378.00     1451.21     14.69 o 
   0   3   2      943.00     1001.14     48.40 o 
   1   3   2      651.50      602.68     12.09 o 
   2   3   2      296.26      298.08      5.05 o 
   3   3   2      514.11      491.80     14.27 o 
   4   3   2       57.33       54.03      2.30 o 
   5   3   2       23.32       22.68      1.81 o 
   6   3   2      147.85      153.75     10.37 o 
   7   3   2       10.71       10.50      2.67 o 
   8   3   2      131.78      124.14      7.09 o 
   9   3   2       10.68       12.27      3.27 o 
  10   3   2        0.49       -0.87      1.78 o 
  11   3   2        4.32        7.91      2.85 o 
  12   3   2       13.45       16.08      5.94 o 
 -12   4   2        1.86        5.62      2.88 o 
 -11   4   2       14.92        8.54      3.19 o 
 -10   4   2       77.32       67.01      7.24 o 
  -9   4   2      118.20       97.13      7.05 o 
  -8   4   2       50.78       49.60      5.56 o 
  -7   4   2      147.62      131.24      9.41 o 
  -6   4   2      181.86      163.13      7.58 o 
  -5   4   2       49.61       51.43      3.21 o 
  -4   4   2       95.57       94.73      5.20 o 
  -3   4   2       14.03       18.45      2.67 o 
  -2   4   2      410.54      419.87      9.54 o 
  -1   4   2      702.40      687.70      7.98 o 
   0   4   2      201.46      180.40      4.87 o 
   1   4   2      297.68      287.62     12.21 o 
   2   4   2      191.31      185.45      3.67 o 
   3   4   2      202.80      206.45      4.51 o 
   4   4   2       86.21       80.23      3.86 o 
   5   4   2      381.97      392.52     24.60 o 
   6   4   2      100.88      102.65      8.29 o 
   7   4   2      145.43      134.26      7.39 o 
   8   4   2       42.28       45.67      5.42 o 
   9   4   2        5.45        5.76      2.75 o 
  10   4   2       13.18       15.22      3.98 o 
  11   4   2        3.47        8.78      3.23 o 
 -11   5   2        7.05        6.35      2.97 o 
 -10   5   2       35.88       35.78      5.64 o 
  -9   5   2      115.15      121.42      8.17 o 
  -8   5   2       16.90       21.40      4.20 o 
  -7   5   2      166.44      155.01      8.40 o 
  -6   5   2       31.06       28.95      4.20 o 
  -5   5   2      156.05      143.39      5.60 o 
  -4   5   2      508.77      462.77     12.22 o 
  -3   5   2      400.45      393.49     15.07 o 
  -2   5   2       58.40       62.46      4.24 o 
  -1   5   2       42.82       38.53      2.79 o 
   0   5   2      387.57      373.39     12.87 o 
   1   5   2      371.31      333.82      7.17 o 
   2   5   2      435.46      440.65     16.74 o 
   3   5   2      367.15      350.62      8.82 o 
   4   5   2      665.34      668.08     24.82 o 
   5   5   2       27.36       34.42      4.47 o 
   6   5   2      122.86      130.16      8.82 o 
   7   5   2       92.87       86.68      6.48 o 
   8   5   2       37.09       42.50      5.60 o 
   9   5   2       21.42       19.85      4.24 o 
  10   5   2       21.93       27.50      4.94 o 
  -9   6   2       11.30       15.52      3.89 o 
  -8   6   2       17.48       20.88      4.17 o 
  -7   6   2       26.82       33.20      4.94 o 
  -6   6   2       16.54       16.30      3.65 o 
  -5   6   2       56.06       65.22      5.46 o 
  -4   6   2      136.88      134.10      7.24 o 
  -3   6   2       51.63       56.26      4.62 o 
  -2   6   2       22.11       18.51      2.53 o 
  -1   6   2      270.90      263.55      9.46 o 
   0   6   2      109.93      100.36      5.94 o 
   1   6   2      157.12      144.61      6.94 o 
   2   6   2      120.71      105.60      6.95 o 
   3   6   2       17.75       18.23      3.45 o 
   4   6   2       16.34       18.16      2.73 o 
   5   6   2        6.24        3.97      1.70 o 
   6   6   2       20.13       25.34      5.57 o 
   7   6   2       13.12       10.17      3.77 o 
   8   6   2       13.32       12.76      4.45 o 
   9   6   2       13.30       16.01      3.96 o 
  -8   7   2        0.63        0.54      2.17 o 
  -7   7   2       25.87       33.93      5.43 o 
  -6   7   2       13.22       19.70      4.02 o 
  -5   7   2       61.32       63.11      9.40 o 
  -4   7   2       34.50       39.72      5.21 o 
  -3   7   2        4.12        3.63      2.27 o 
  -2   7   2      141.85      152.35      8.05 o 
  -1   7   2       18.78       20.35      3.72 o 
   0   7   2       17.84       12.57      3.06 o 
   1   7   2      239.09      232.50     14.49 o 
   2   7   2       23.55       27.29      4.40 o 
   3   7   2       21.18       18.95      3.76 o 
   4   7   2        9.41       10.99      3.10 o 
   5   7   2       50.35       53.33      9.03 o 
   6   7   2       27.96       31.30      7.30 o 
   7   7   2       16.78       13.94      3.84 o 
  -5   8   2       23.36       30.81      7.18 o 
  -4   8   2        8.53       11.88      4.95 o 
  -3   8   2       18.60       19.80      5.69 o 
  -2   8   2        1.38        3.81      2.39 o 
  -1   8   2       28.90       29.28      4.84 o 
   0   8   2       34.32       35.02      7.55 o 
   1   8   2       21.20       25.57      4.65 o 
   2   8   2        4.20        1.98      2.10 o 
   3   8   2       28.02       32.79      5.16 o 
   4   8   2        0.79        0.34      2.09 o 
   5   8   2       13.48       14.97      5.44 o 
 -12   0   3       27.36       24.62      6.31 o 
 -11   0   3        3.25        3.33      2.31 o 
 -10   0   3        8.37        7.79      2.61 o 
  -9   0   3       53.03       52.02      4.41 o 
  -8   0   3       12.39       19.31      4.64 o 
  -7   0   3       32.15       28.27      5.63 o 
  -6   0   3        5.58        8.58      5.94 o 
  -5   0   3      283.18      281.15     36.23 o 
  -4   0   3     1365.79     1534.33    208.87 o 
  -3   0   3      185.74      215.45     31.27 o 
  -2   0   3      951.30     1036.69     78.07 o 
  -1   0   3     3327.74     3553.61    528.85 o 
   0   0   3     1418.68     1488.02     89.04 o 
   1   0   3     1080.98     1141.51    180.90 o 
   2   0   3     4018.47     3932.30     83.94 o 
   3   0   3      227.96      227.10     10.80 o 
   4   0   3      480.88      540.54     33.15 o 
   5   0   3      750.03      826.25     58.57 o 
   6   0   3       89.16      108.59      9.41 o 
   7   0   3       62.97       58.84      3.84 o 
   8   0   3       34.70       41.42      5.44 o 
   9   0   3      104.69       94.82      8.79 o 
  10   0   3       38.22       37.86      6.93 o 
  11   0   3        6.02        3.09      3.59 o 
  12   0   3        7.25       12.12      5.07 o 
 -13   1   3        4.48        5.32      3.96 o 
 -12   1   3       15.18       14.87      3.68 o 
 -11   1   3       23.12       30.39      4.67 o 
 -10   1   3      118.68      114.49     10.52 o 
  -9   1   3      124.54      126.63     12.17 o 
  -8   1   3        0.22        0.51      0.93 o 
  -7   1   3      209.03      236.37     22.84 o 
  -6   1   3       31.00       28.71      3.73 o 
  -5   1   3      293.82      314.63     23.62 o 
  -4   1   3      227.09      249.83     19.88 o 
  -3   1   3      547.82      511.31     31.28 o 
  -2   1   3      799.15      803.69     51.71 o 
  -1   1   3      411.68      382.62     11.76 o 
   0   1   3     3336.25     3315.05     96.82 o 
   1   1   3      927.49      870.40     33.50 o 
   2   1   3     3823.37     3948.29    175.28 o 
   3   1   3     1306.35     1503.95    111.69 o 
   4   1   3      692.77      829.75     64.30 o 
   5   1   3      182.15      199.96     13.30 o 
   6   1   3      410.51      440.41     26.72 o 
   7   1   3      176.68      186.03     12.02 o 
   8   1   3      284.99      271.69     17.24 o 
   9   1   3       15.79       15.57      2.61 o 
  10   1   3       38.88       37.37      6.81 o 
  11   1   3        5.67        3.83      2.67 o 
  12   1   3       13.13       13.44      3.59 o 
 -13   2   3        9.80       14.09      3.74 o 
 -12   2   3        9.39       11.20      3.28 o 
 -11   2   3       13.62       13.45      3.45 o 
 -10   2   3       28.19       25.73      4.28 o 
  -9   2   3       89.88       96.48      6.17 o 
  -8   2   3       46.55       51.40      4.36 o 
  -7   2   3      119.25      116.23      6.73 o 
  -6   2   3      278.81      292.55     17.36 o 
  -5   2   3      277.59      311.39     16.90 o 
  -4   2   3     1111.88     1116.11     42.77 o 
  -3   2   3      456.42      442.43      9.45 o 
  -2   2   3      397.33      403.34     14.43 o 
  -1   2   3      217.31      197.79      8.33 o 
   0   2   3       43.30       47.56      1.51 o 
   1   2   3      985.92      970.84     11.45 o 
   2   2   3      335.73      307.65      7.13 o 
   3   2   3      665.26      678.87     24.14 o 
   4   2   3       40.20       41.54      2.05 o 
   5   2   3     1152.96     1357.52     76.69 o 
   6   2   3      144.83      163.12     12.48 o 
   7   2   3       71.44       76.92      6.66 o 
   8   2   3       81.60       80.07      4.36 o 
   9   2   3       23.93       22.99      3.04 o 
  10   2   3        1.19        1.53      2.01 o 
  11   2   3       11.22       13.73      5.20 o 
  12   2   3        0.54        1.48      3.09 o 
 -12   3   3       14.03       15.42      3.54 o 
 -11   3   3        9.78       13.91      3.63 o 
 -10   3   3      116.35      113.55      8.91 o 
  -9   3   3       61.18       57.59      5.86 o 
  -8   3   3      228.51      208.30      7.95 o 
  -7   3   3      706.30      752.48     44.36 o 
  -6   3   3      287.06      257.24     23.62 o 
  -5   3   3       44.59       38.80      2.43 o 
  -4   3   3      670.10      599.76     24.45 o 
  -3   3   3      722.19      743.96     30.21 o 
  -2   3   3      451.28      436.13     17.71 o 
  -1   3   3     1713.43     1826.64     22.84 o 
   0   3   3      527.09      523.33     13.31 o 
   1   3   3     1283.66     1263.68     18.07 o 
   2   3   3      506.38      528.87     12.32 o 
   3   3   3       79.68       82.68      2.77 o 
   4   3   3      204.25      198.93      6.48 o 
   5   3   3       74.94       73.92      2.99 o 
   6   3   3      125.09      120.22      8.13 o 
   7   3   3       37.67       40.88      2.68 o 
   8   3   3       94.02       89.66      6.21 o 
   9   3   3       22.23       25.03      4.20 o 
  10   3   3        2.23        3.01      2.34 o 
  11   3   3       14.28       18.46      3.91 o 
  12   3   3       35.43       45.04      8.91 o 
 -12   4   3        9.85       10.53      3.62 o 
 -11   4   3       61.79       70.95      7.44 o 
 -10   4   3        6.20        3.84      2.62 o 
  -9   4   3        7.68        8.97      3.10 o 
  -8   4   3       96.24       97.91      6.78 o 
  -7   4   3       81.60       68.68      5.42 o 
  -6   4   3       72.03       66.26      4.94 o 
  -5   4   3       16.15       19.73      2.28 o 
  -4   4   3       49.19       55.25      4.11 o 
  -3   4   3      172.10      173.28      7.43 o 
  -2   4   3      235.87      242.96      9.48 o 
  -1   4   3       96.44      100.40      3.80 o 
   0   4   3      123.15      128.37      5.21 o 
   1   4   3      174.86      170.66      4.20 o 
   2   4   3       88.51       80.36      2.50 o 
   3   4   3      333.03      310.74      9.36 o 
   4   4   3      231.51      233.54     10.05 o 
   5   4   3       23.92       25.83      2.81 o 
   6   4   3       30.98       31.05      3.14 o 
   7   4   3      102.32       93.46      6.25 o 
   8   4   3       11.09       13.59      4.70 o 
   9   4   3       13.60       12.05      3.41 o 
  10   4   3        9.06        8.39      3.10 o 
  11   4   3        5.74        9.14      3.31 o 
 -11   5   3       10.11        9.09      3.28 o 
 -10   5   3       35.08       38.86      5.95 o 
  -9   5   3        6.41        4.08      2.57 o 
  -8   5   3       14.77       11.92      3.37 o 
  -7   5   3      113.06      108.88      7.12 o 
  -6   5   3       13.55       12.98      3.06 o 
  -5   5   3      186.08      171.74      7.92 o 
  -4   5   3      166.52      159.91      7.29 o 
  -3   5   3       57.07       51.99      4.16 o 
  -2   5   3       91.44       82.89      4.81 o 
  -1   5   3       91.45       83.57      4.63 o 
   0   5   3       16.56       18.45      2.16 o 
   1   5   3      145.49      136.64      3.89 o 
   2   5   3       80.90       54.61     16.36 o 
   3   5   3      496.28      478.21     11.93 o 
   4   5   3       20.54       19.44      2.71 o 
   5   5   3      514.36      518.32     31.68 o 
   6   5   3        0.42        0.48      1.42 o 
   7   5   3       60.10       56.17      5.95 o 
   8   5   3       19.50       18.81      3.96 o 
   9   5   3        6.11        4.94      3.46 o 
  10   5   3        3.93        7.76      3.15 o 
  -9   6   3        9.87        9.16      3.22 o 
  -8   6   3       41.19       37.27      7.49 o 
  -7   6   3       12.45       10.93      3.10 o 
  -6   6   3       99.85       99.85      8.17 o 
  -5   6   3       63.65       72.21      7.73 o 
  -4   6   3        0.79        1.13      1.70 o 
  -3   6   3       33.97       35.14      4.23 o 
  -2   6   3       48.01       44.15      3.68 o 
  -1   6   3       75.51       73.63      5.16 o 
   0   6   3      106.92       99.18      5.86 o 
   1   6   3      187.96      162.91      7.40 o 
   2   6   3        3.78        3.65      2.01 o 
   3   6   3      118.50      123.01      7.08 o 
   4   6   3       82.82       83.02      4.76 o 
   5   6   3       51.96       57.12      4.44 o 
   6   6   3       49.18       47.84      5.76 o 
   7   6   3       35.17       35.26      5.25 o 
   8   6   3        7.59        5.80      2.83 o 
   9   6   3        9.30       10.17      3.35 o 
  -8   7   3       41.93       49.15      6.45 o 
  -7   7   3        4.20        3.98      2.44 o 
  -6   7   3        2.82        4.66      2.49 o 
  -5   7   3       43.72       44.29      5.55 o 
  -4   7   3        9.02        8.41      3.96 o 
  -3   7   3       15.17       24.33      4.11 o 
  -2   7   3        7.55        8.35      2.66 o 
  -1   7   3       15.52       16.73      3.41 o 
   0   7   3       62.43       52.77      5.46 o 
   1   7   3       13.25       19.13      5.63 o 
   2   7   3       17.21       19.49      3.89 o 
   3   7   3       65.41       65.08      6.06 o 
   4   7   3       17.48       20.48      3.97 o 
   5   7   3       16.76       16.62      3.66 o 
   6   7   3       84.00       88.98     10.27 o 
   7   7   3       11.70       12.87      5.32 o 
  -5   8   3        7.25        7.42      4.33 o 
  -4   8   3        3.87        9.53      4.45 o 
  -3   8   3       21.00       33.16      7.30 o 
  -2   8   3        5.51        8.34      3.09 o 
  -1   8   3        4.90        8.78      4.08 o 
   0   8   3       13.64        9.53      4.21 o 
   1   8   3       15.57       20.42      4.15 o 
   2   8   3        4.48        4.40      2.25 o 
   3   8   3        4.63       11.11      3.13 o 
   4   8   3       16.74       17.52      3.87 o 
   5   8   3        3.67        8.41      4.21 o 
 -12   0   4        0.77        2.29      2.32 o 
 -11   0   4       58.97       55.32      7.36 o 
 -10   0   4        3.46        3.59      2.11 o 
  -9   0   4        2.18        1.95      1.74 o 
  -8   0   4        1.43        1.48      1.31 o 
  -7   0   4      137.95      142.92     20.50 o 
  -6   0   4      150.78      142.70     20.81 o 
  -5   0   4     1816.11     1943.32    284.05 o 
  -4   0   4     1803.76     1874.44    142.32 o 
  -3   0   4      145.98      150.02     11.58 o 
  -2   0   4        7.55        7.94      2.19 o 
  -1   0   4     1624.27     1730.83    161.05 o 
   0   0   4      311.91      338.37     28.19 o 
   1   0   4     7483.22     7605.62    526.77 o 
   2   0   4      401.68      408.00     44.37 o 
   3   0   4     3069.55     3058.35     21.51 o 
   4   0   4      828.31      891.25     29.71 o 
   5   0   4      712.73      837.03     49.00 o 
   6   0   4      689.04      752.45     75.94 o 
   7   0   4       30.24       41.78      6.93 o 
   8   0   4       45.27       43.81      6.43 o 
   9   0   4        1.18       -0.12      2.72 o 
  10   0   4       33.43       46.03      7.67 o 
  11   0   4        5.02        2.85      3.46 o 
  12   0   4        0.06        1.61      3.09 o 
 -13   1   4       21.66       27.53      4.81 o 
 -12   1   4       17.05       18.85      4.05 o 
 -11   1   4        1.89        2.54      1.68 o 
 -10   1   4       24.48       21.94      2.65 o 
  -9   1   4      123.14      118.78     12.53 o 
  -8   1   4      203.27      219.29     15.52 o 
  -7   1   4       28.47       31.46      3.68 o 
  -6   1   4       49.18       46.54      2.86 o 
  -5   1   4      353.40      387.17     27.01 o 
  -4   1   4       49.52       52.27      7.86 o 
  -3   1   4     1221.83     1226.19     90.66 o 
  -2   1   4     4557.04     4637.34    226.40 o 
  -1   1   4     1584.24     1640.66     73.31 o 
   0   1   4     1120.56     1119.59     85.56 o 
   1   1   4      152.76      142.15      7.86 o 
   2   1   4      632.63      618.07     37.41 o 
   3   1   4     1700.30     1888.39    137.77 o 
   4   1   4       24.86       33.00      2.81 o 
   5   1   4     1835.51     2136.14    140.58 o 
   6   1   4      498.30      543.22     45.28 o 
   7   1   4       39.11       42.53      4.54 o 
   8   1   4       74.95       84.01      4.35 o 
   9   1   4       91.11       80.43      5.85 o 
  10   1   4       28.45       27.15      4.41 o 
  11   1   4        3.17        2.61      2.85 o 
  12   1   4        7.66        8.02      3.23 o 
 -13   2   4       20.95       23.18      4.45 o 
 -12   2   4       16.60       16.70      3.80 o 
 -11   2   4        6.33       10.79      3.22 o 
 -10   2   4       30.06       35.69      5.21 o 
  -9   2   4      113.90      114.97      8.77 o 
  -8   2   4       87.84       84.63      5.82 o 
  -7   2   4      209.07      227.25     18.19 o 
  -6   2   4      634.95      652.85     42.84 o 
  -5   2   4      443.99      498.12     23.60 o 
  -4   2   4      420.34      419.00     22.02 o 
  -3   2   4     1160.36     1226.56     45.08 o 
  -2   2   4      726.64      660.60     19.54 o 
  -1   2   4     2381.61     2386.97     52.67 o 
   0   2   4     1982.12     2044.15     32.78 o 
   1   2   4      112.20      116.99      2.81 o 
   2   2   4      831.16      821.12     20.61 o 
   3   2   4     1265.73     1366.70     61.12 o 
   4   2   4      874.58      935.39     55.80 o 
   5   2   4      151.04      174.40     10.08 o 
   6   2   4       79.08       88.31      4.86 o 
   7   2   4      180.43      193.58     16.82 o 
   8   2   4       41.18       38.74      3.54 o 
   9   2   4        0.46       -0.76      1.40 o 
  10   2   4       11.08       13.82      3.40 o 
  11   2   4        1.52        1.73      3.09 o 
  12   2   4       11.23       14.97      5.20 o 
 -12   3   4       18.27       19.71      4.28 o 
 -11   3   4       12.70       13.79      3.50 o 
 -10   3   4       46.53       49.01      5.82 o 
  -9   3   4       55.90       55.17      4.24 o 
  -8   3   4       95.33      102.21      5.35 o 
  -7   3   4      369.03      371.26     22.78 o 
  -6   3   4      408.67      382.04     32.88 o 
  -5   3   4      106.97      102.95      4.28 o 
  -4   3   4      498.68      463.82     23.30 o 
  -3   3   4     1515.30     1562.92     61.74 o 
  -2   3   4       34.41       29.05      2.53 o 
  -1   3   4      636.83      661.43     24.12 o 
   0   3   4      621.98      608.32     10.98 o 
   1   3   4      487.94      488.15      7.27 o 
   2   3   4      100.23       99.53      2.46 o 
   3   3   4      272.62      281.69      7.81 o 
   4   3   4       45.54       51.23      2.47 o 
   5   3   4      407.01      422.57     23.68 o 
   6   3   4       35.71       38.62      3.17 o 
   7   3   4       51.00       46.34      2.92 o 
   8   3   4       14.95       14.97      3.23 o 
   9   3   4       10.53        9.08      2.93 o 
  10   3   4        8.01        6.12      2.67 o 
  11   3   4       15.04       23.88      6.43 o 
 -12   4   4       10.03       10.41      3.40 o 
 -11   4   4       10.20        7.42      4.33 o 
 -10   4   4        4.27        3.97      2.83 o 
  -9   4   4        0.55        0.26      2.02 o 
  -8   4   4        5.48        7.48      2.71 o 
  -7   4   4       95.63       79.09      8.29 o 
  -6   4   4       86.71       86.09      6.44 o 
  -5   4   4       52.20       47.70      5.26 o 
  -4   4   4       12.97       11.00      2.36 o 
  -3   4   4      158.51      151.54      6.17 o 
  -2   4   4      599.04      591.05     17.96 o 
  -1   4   4       92.63       84.72      4.20 o 
   0   4   4      104.82      102.59      3.32 o 
   1   4   4      223.38      219.59      4.11 o 
   2   4   4       36.44       40.89      1.93 o 
   3   4   4      474.19      511.63      9.43 o 
   4   4   4      358.49      355.80      9.32 o 
   5   4   4       16.96       14.82      2.28 o 
   6   4   4      159.73      168.87     10.21 o 
   7   4   4       75.97       70.64      5.55 o 
   8   4   4       60.86       52.21      5.77 o 
   9   4   4       12.61       15.22      3.76 o 
  10   4   4        2.55        2.24      2.52 o 
  11   4   4        8.00       13.74      3.80 o 
 -11   5   4        0.15        0.85      2.40 o 
 -10   5   4       54.18       60.46      6.99 o 
  -9   5   4       42.56       33.88      5.29 o 
  -8   5   4       10.28        6.66      2.75 o 
  -7   5   4       15.02       12.47      3.18 o 
  -6   5   4       14.08       15.71      3.23 o 
  -5   5   4      341.48      315.53     26.53 o 
  -4   5   4      255.61      239.22      8.89 o 
  -3   5   4       57.20       52.01      7.12 o 
  -2   5   4      377.67      351.13     22.08 o 
  -1   5   4       45.34       48.21      3.62 o 
   0   5   4      217.51      194.73      5.69 o 
   1   5   4      525.90      524.81     10.21 o 
   2   5   4      428.54      414.92     30.33 o 
   3   5   4      281.03      271.07     17.08 o 
   4   5   4      133.07      130.12      5.47 o 
   5   5   4       88.86       92.54      7.66 o 
   6   5   4       17.91       18.08      2.76 o 
   7   5   4       61.60       53.80      5.91 o 
   8   5   4       29.95       28.08      4.76 o 
   9   5   4        3.84        7.46      3.10 o 
  10   5   4        0.83        1.39      2.97 o 
  -9   6   4        5.69        6.33      2.62 o 
  -8   6   4       17.65       10.74      3.19 o 
  -7   6   4        9.93        9.19      2.96 o 
  -6   6   4       11.55       11.57      3.27 o 
  -5   6   4       67.63       60.31      7.18 o 
  -4   6   4        1.58        1.11      1.69 o 
  -3   6   4       18.56       17.42      3.19 o 
  -2   6   4       11.87       12.15      2.75 o 
  -1   6   4      140.85      140.93      7.92 o 
   0   6   4       60.88       56.23      7.67 o 
   1   6   4      226.84      207.58      9.02 o 
   2   6   4       12.22       14.91      3.06 o 
   3   6   4       60.10       62.94      8.60 o 
   4   6   4       64.19       71.80      4.53 o 
   5   6   4       61.15       71.55      4.86 o 
   6   6   4       27.01       33.11      4.90 o 
   7   6   4        3.80        4.81      2.60 o 
   8   6   4        3.73        5.88      2.89 o 
   9   6   4        1.68        1.76      2.48 o 
  -8   7   4        6.06        8.11      3.01 o 
  -7   7   4        5.44        6.48      2.78 o 
  -6   7   4        5.00        4.64      2.36 o 
  -5   7   4       69.11       86.89      6.73 o 
  -4   7   4       31.37       34.64      7.05 o 
  -3   7   4        1.65        3.88      2.14 o 
  -2   7   4       11.99        9.85      2.80 o 
  -1   7   4        2.68        2.41      1.90 o 
   0   7   4      165.48      166.57      8.83 o 
   1   7   4        8.87        8.91      2.97 o 
   2   7   4       38.20       39.93      5.29 o 
   3   7   4       51.33       56.83      6.17 o 
   4   7   4        2.98        3.49      2.09 o 
   5   7   4        4.89        3.69      2.31 o 
   6   7   4       25.60       33.03      7.55 o 
   7   7   4       33.37       32.05      7.55 o 
  -5   8   4       10.50       20.54      6.19 o 
  -4   8   4        8.40       15.22      4.95 o 
  -3   8   4        3.94        7.19      3.02 o 
  -2   8   4        0.43        2.68      2.31 o 
  -1   8   4       13.72       16.33      5.07 o 
   0   8   4       10.32       16.54      5.38 o 
   1   8   4       27.03       28.83      4.90 o 
   2   8   4       10.47       13.71      3.50 o 
   3   8   4        1.10       -1.31      3.09 o 
   4   8   4        9.04       10.25      3.17 o 
 -13   0   5       13.63       18.80      5.44 o 
 -12   0   5       42.33       44.05      5.53 o 
 -11   0   5       56.64       65.50      8.48 o 
 -10   0   5      129.76      139.07     23.83 o 
  -9   0   5       10.04       10.01      2.57 o 
  -8   0   5        5.50        6.35      1.93 o 
  -7   0   5     1053.46     1169.96    161.01 o 
  -6   0   5      102.32       93.25     15.85 o 
  -5   0   5      701.24      715.43     52.07 o 
  -4   0   5       16.81       15.83      1.69 o 
  -3   0   5       85.13       92.18      7.41 o 
  -2   0   5       95.47       96.87      6.58 o 
  -1   0   5      413.04      515.28     52.23 o 
   0   0   5        4.01        4.78      0.69 o 
   1   0   5      228.95      222.38     39.24 o 
   2   0   5      549.17      588.59     61.77 o 
   3   0   5        0.37        0.35      0.62 o 
   4   0   5      630.71      650.85     28.70 o 
   5   0   5       58.95       68.61      8.17 o 
   6   0   5       66.88       82.75      7.61 o 
   7   0   5      670.54      630.85     19.88 o 
   8   0   5       25.00       21.28      5.07 o 
   9   0   5      364.57      324.79     16.36 o 
  10   0   5        4.53        7.92      4.21 o 
  11   0   5       22.87       21.78      6.06 o 
  12   0   5       12.12       10.39      4.70 o 
 -13   1   5        1.23        4.74      2.53 o 
 -12   1   5        4.82        5.86      2.21 o 
 -11   1   5        3.39        3.24      1.83 o 
 -10   1   5       12.42       13.08      2.19 o 
  -9   1   5       28.76       29.75      2.71 o 
  -8   1   5      214.26      219.45     15.91 o 
  -7   1   5      160.75      164.47     16.00 o 
  -6   1   5      253.35      295.35     24.41 o 
  -5   1   5     1114.63     1228.51    101.33 o 
  -4   1   5      831.85      869.04     65.58 o 
  -3   1   5     1176.59     1171.98     86.55 o 
  -2   1   5     1252.46     1331.34     58.36 o 
  -1   1   5     1486.75     1580.11    106.80 o 
   0   1   5     1654.52     1715.38     93.25 o 
   1   1   5      653.80      736.91     52.73 o 
   2   1   5      108.10      104.30      5.18 o 
   3   1   5       34.79       36.63      1.87 o 
   4   1   5       39.12       47.54      4.20 o 
   5   1   5      271.78      352.78     30.31 o 
   6   1   5       24.39       25.67      2.50 o 
   7   1   5       53.13       47.55      3.25 o 
   8   1   5      281.28      238.78      9.02 o 
   9   1   5       17.30       15.80      3.27 o 
  10   1   5       10.43        8.52      3.02 o 
  11   1   5        1.05        3.34      2.58 o 
  12   1   5        1.57        1.51      2.43 o 
 -13   2   5       15.67       12.68      6.25 o 
 -12   2   5       53.16       58.35      6.58 o 
 -11   2   5        3.80        3.65      1.99 o 
 -10   2   5       17.11       16.71      2.84 o 
  -9   2   5       48.59       48.95      3.95 o 
  -8   2   5        7.27        6.29      1.72 o 
  -7   2   5      130.97      127.47      9.76 o 
  -6   2   5       91.00       86.46      6.24 o 
  -5   2   5      150.73      155.64      8.47 o 
  -4   2   5       27.19       30.70      1.56 o 
  -3   2   5      910.64      943.10     35.71 o 
  -2   2   5      456.96      479.36     10.37 o 
  -1   2   5      913.70      914.11     27.52 o 
   0   2   5      599.69      613.34     14.36 o 
   1   2   5      540.57      538.52     18.30 o 
   2   2   5      313.87      312.32     10.55 o 
   3   2   5     2370.55     2539.53    114.49 o 
   4   2   5     1133.43     1209.33     71.52 o 
   5   2   5      107.49      111.27      5.48 o 
   6   2   5       57.83       56.43      3.05 o 
   7   2   5       24.69       23.83      2.36 o 
   8   2   5        5.01        2.97      1.63 o 
   9   2   5       15.56       11.26      2.43 o 
  10   2   5        3.47        4.68      2.48 o 
  11   2   5        5.06        6.43      3.96 o 
  12   2   5        2.32        5.07      4.08 o 
 -12   3   5        5.66        3.28      2.43 o 
 -11   3   5        0.73        2.91      2.23 o 
 -10   3   5       19.25       18.77      3.93 o 
  -9   3   5       11.28       12.80      2.43 o 
  -8   3   5       76.34       70.19      5.92 o 
  -7   3   5      221.95      222.15     18.54 o 
  -6   3   5       40.23       37.65      4.10 o 
  -5   3   5      462.04      476.84     31.10 o 
  -4   3   5      116.19      116.69      8.48 o 
  -3   3   5       29.97       31.99      3.06 o 
  -2   3   5     2083.91     2169.39    149.63 o 
  -1   3   5     1018.07     1108.50     18.17 o 
   0   3   5      579.83      643.52     15.37 o 
   1   3   5      429.78      425.48      6.45 o 
   2   3   5      282.92      270.02      5.17 o 
   3   3   5      121.99      108.90      3.06 o 
   4   3   5       20.07       23.17      2.01 o 
   5   3   5        2.47        2.29      1.00 o 
   6   3   5       61.44       66.07      3.78 o 
   7   3   5        9.62        8.82      1.69 o 
   8   3   5       32.98       28.90      4.24 o 
   9   3   5        4.16        4.33      2.49 o 
  10   3   5       16.98       18.94      4.07 o 
  11   3   5        0.02        0.12      2.97 o 
 -12   4   5        9.20       11.04      3.58 o 
 -11   4   5        9.20        8.17      3.06 o 
 -10   4   5       14.06       16.04      3.76 o 
  -9   4   5       12.72        9.31      3.17 o 
  -8   4   5      116.40      120.20      7.44 o 
  -7   4   5      134.86      121.77     12.20 o 
  -6   4   5      179.82      181.03     19.75 o 
  -5   4   5       95.92       96.90      5.69 o 
  -4   4   5       25.58       25.42      3.37 o 
  -3   4   5      395.96      411.21     19.68 o 
  -2   4   5      785.20      844.22     22.41 o 
  -1   4   5       81.31       82.11      4.24 o 
   0   4   5      245.03      261.78      6.29 o 
   1   4   5       76.60       72.64      2.62 o 
   2   4   5      347.83      358.36     10.98 o 
   3   4   5       14.43       15.29      1.75 o 
   4   4   5       10.52       12.00      1.69 o 
   5   4   5       66.83       64.54      5.09 o 
   6   4   5        9.91        8.58      2.07 o 
   7   4   5       43.60       45.93      3.89 o 
   8   4   5        7.08        6.45      2.70 o 
   9   4   5        6.80        7.40      2.92 o 
  10   4   5        9.21        6.68      2.99 o 
  11   4   5        1.54        1.98      4.08 o 
 -11   5   5        9.56       12.38      3.66 o 
 -10   5   5       25.60       28.93      5.16 o 
  -9   5   5        2.53        1.98      2.27 o 
  -8   5   5       42.06       40.89      5.46 o 
  -7   5   5        7.03        5.51      2.36 o 
  -6   5   5      181.71      165.89      8.31 o 
  -5   5   5      134.75      127.22      6.96 o 
  -4   5   5        0.55        0.31      1.40 o 
  -3   5   5        4.34        3.46      2.41 o 
  -2   5   5      158.56      155.09      6.65 o 
  -1   5   5       80.30       80.98      4.59 o 
   0   5   5      546.55      539.11     10.10 o 
   1   5   5      103.99      102.33      4.41 o 
   2   5   5       52.91       39.44      6.55 o 
   3   5   5       15.97       19.38      3.39 o 
   4   5   5       39.96       38.55      7.02 o 
   5   5   5       55.89       56.57      6.25 o 
   6   5   5       88.47       93.53      9.76 o 
   7   5   5       36.99       39.38      5.33 o 
   8   5   5       37.98       46.05      5.74 o 
   9   5   5        5.25        5.57      2.89 o 
  10   5   5        1.19        3.35      2.55 o 
  -9   6   5       17.92       22.93      4.59 o 
  -8   6   5        3.14        6.94      2.85 o 
  -7   6   5        2.48        1.67      2.10 o 
  -6   6   5      114.33      118.09     15.47 o 
  -5   6   5       26.65       33.26      4.61 o 
  -4   6   5       28.49       29.85      4.24 o 
  -3   6   5       25.64       23.10      3.66 o 
  -2   6   5       59.07       54.83      4.46 o 
  -1   6   5       99.63       97.17      4.68 o 
   0   6   5       71.31       68.59      4.17 o 
   1   6   5       86.79       88.13      6.08 o 
   2   6   5       28.28       24.70      3.85 o 
   3   6   5       55.23       55.96      5.37 o 
   4   6   5       69.73       71.73     12.19 o 
   5   6   5       63.25       68.39      6.84 o 
   6   6   5       16.59       14.80      2.82 o 
   7   6   5       16.81       16.47      3.93 o 
   8   6   5        0.24        2.39      2.34 o 
  -8   7   5        3.04        5.55      3.71 o 
  -7   7   5       34.66       36.42      6.12 o 
  -6   7   5       43.74       45.94      4.76 o 
  -5   7   5       41.07       52.24      5.97 o 
  -4   7   5       11.69       10.71      3.36 o 
  -3   7   5       18.50       22.15      5.69 o 
  -2   7   5        5.62        4.25      2.29 o 
  -1   7   5       21.25       24.50      6.06 o 
   0   7   5      217.17      207.29      9.94 o 
   1   7   5        2.63        3.78      2.36 o 
   2   7   5       43.55       49.99      5.89 o 
   3   7   5       14.15       16.96      3.58 o 
   4   7   5        1.22        1.36      1.92 o 
   5   7   5       19.19       19.75      4.15 o 
   6   7   5        6.41        7.42      4.08 o 
   7   7   5       33.17       29.69      7.55 o 
  -5   8   5       13.52       15.84      5.44 o 
  -4   8   5       17.55       19.05      5.69 o 
  -3   8   5       28.80       36.87      5.29 o 
  -2   8   5        3.60        0.87      2.85 o 
  -1   8   5        5.99        8.82      2.75 o 
   0   8   5       21.29       28.20      4.84 o 
   1   8   5        3.05        4.82      3.34 o 
   2   8   5       11.29       10.81      3.15 o 
   3   8   5       10.03       12.31      3.41 o 
   4   8   5        0.19       -0.08      1.97 o 
 -13   0   6        0.13       -0.12      2.97 o 
 -12   0   6        9.09        6.39      2.88 o 
 -11   0   6       13.34       13.61      3.31 o 
 -10   0   6       32.45       36.58      4.47 o 
  -9   0   6      373.68      348.77     54.25 o 
  -8   0   6      239.25      219.27     27.20 o 
  -7   0   6       48.66       66.96     13.37 o 
  -6   0   6        3.55        1.44      1.09 o 
  -5   0   6       15.61       20.72      2.47 o 
  -4   0   6       12.17       14.46      1.37 o 
  -3   0   6      135.60      151.57     14.34 o 
  -2   0   6     1784.51     1748.42    249.65 o 
  -1   0   6     1352.93     1542.06    141.87 o 
   0   0   6     6848.96     6722.79    346.16 o 
   1   0   6     1298.38     1434.21    206.49 o 
   2   0   6        0.81        0.42      0.65 o 
   3   0   6       88.07       88.93      3.25 o 
   4   0   6       79.02       73.06      3.23 o 
   5   0   6        7.45        9.50      1.60 o 
   6   0   6       12.51       14.28      2.23 o 
   7   0   6       33.50       33.29      5.69 o 
   8   0   6      242.64      224.24     13.01 o 
   9   0   6      120.81      121.56     10.52 o 
  10   0   6       86.74       71.78      8.91 o 
  11   0   6        0.56        0.25      3.09 o 
  12   0   6        5.30        2.10      3.59 o 
 -13   1   6        8.58       10.81      5.88 o 
 -12   1   6       44.76       54.55      5.05 o 
 -11   1   6       21.02       25.31      3.55 o 
 -10   1   6      155.88      161.97     14.76 o 
  -9   1   6        4.55        4.75      1.39 o 
  -8   1   6        1.74        1.18      0.95 o 
  -7   1   6      124.41      135.88     12.28 o 
  -6   1   6        0.06        0.18      0.69 o 
  -5   1   6      435.24      505.67     34.31 o 
  -4   1   6      421.50      458.68     33.23 o 
  -3   1   6      309.40      311.95     24.13 o 
  -2   1   6      212.83      188.57     15.46 o 
  -1   1   6      165.89      171.30     10.86 o 
   0   1   6     1271.95     1388.33    100.32 o 
   1   1   6      492.49      535.83     35.68 o 
   2   1   6      489.52      542.42     51.86 o 
   3   1   6        3.46        3.85      1.00 o 
   4   1   6      331.82      359.37     25.38 o 
   5   1   6       99.45      112.04     12.20 o 
   6   1   6       70.49       66.82      4.58 o 
   7   1   6       30.30       31.13      3.91 o 
   8   1   6       79.91       69.83      5.41 o 
   9   1   6       22.89       22.45      4.10 o 
  10   1   6       16.72       15.10      3.75 o 
  11   1   6        2.87        0.68      3.84 o 
  12   1   6        0.88       -0.71      2.62 o 
 -13   2   6        0.01        3.83      2.54 o 
 -12   2   6        1.45        4.39      2.66 o 
 -11   2   6       28.18       33.35      3.96 o 
 -10   2   6       61.25       60.79      4.64 o 
  -9   2   6        9.73       14.86      2.56 o 
  -8   2   6      221.70      219.94     15.17 o 
  -7   2   6      287.21      294.68     17.74 o 
  -6   2   6      328.83      366.34     26.35 o 
  -5   2   6      403.33      428.61     26.09 o 
  -4   2   6      245.77      262.53     14.16 o 
  -3   2   6     1427.47     1479.97     50.72 o 
  -2   2   6      124.67      123.98      4.71 o 
  -1   2   6     2662.06     2833.14     89.47 o 
   0   2   6       74.12       70.83      4.43 o 
   1   2   6      293.70      328.64     14.96 o 
   2   2   6      233.04      238.67      8.36 o 
   3   2   6      116.97      133.14      6.15 o 
   4   2   6      273.24      270.57     11.51 o 
   5   2   6      182.82      179.02     15.22 o 
   6   2   6      113.94      127.31      8.33 o 
   7   2   6       16.45       16.59      2.10 o 
   8   2   6      140.33      132.00      5.73 o 
   9   2   6       25.63       26.02      4.19 o 
  10   2   6       15.73       18.89      3.97 o 
  11   2   6       15.74       14.10      5.32 o 
 -12   3   6       24.29       32.32      5.09 o 
 -11   3   6        7.82        7.79      2.92 o 
 -10   3   6        1.93        2.82      1.71 o 
  -9   3   6       24.89       21.59      3.07 o 
  -8   3   6      132.25      131.61      8.05 o 
  -7   3   6      111.33      116.08      8.44 o 
  -6   3   6       84.43       81.26     11.20 o 
  -5   3   6      335.22      314.47     58.54 o 
  -4   3   6      494.67      542.60     35.09 o 
  -3   3   6      967.46     1039.00     99.07 o 
  -2   3   6     1444.06     1603.40     43.02 o 
  -1   3   6      675.86      723.69     20.06 o 
   0   3   6      276.72      276.02      6.27 o 
   1   3   6      206.28      221.75      4.69 o 
   2   3   6      227.48      213.47      5.26 o 
   3   3   6      361.07      365.10     14.19 o 
   4   3   6       99.10      108.49      3.76 o 
   5   3   6       71.30       71.65      4.82 o 
   6   3   6      110.39      103.21      6.65 o 
   7   3   6       39.29       41.56      3.08 o 
   8   3   6       64.53       56.99      4.24 o 
   9   3   6       13.66       12.72      3.47 o 
  10   3   6        3.67        3.34      3.71 o 
  11   3   6        8.70       10.14      4.82 o 
 -12   4   6       23.42       26.80      4.91 o 
 -11   4   6        3.14        2.19      2.47 o 
 -10   4   6       13.30       14.38      3.59 o 
  -9   4   6        4.47        5.24      2.71 o 
  -8   4   6       45.57       39.45      6.68 o 
  -7   4   6       18.22       17.26      3.54 o 
  -6   4   6       69.03       63.12      6.68 o 
  -5   4   6       50.68       46.95      4.33 o 
  -4   4   6       39.07       33.77      3.76 o 
  -3   4   6      178.67      165.61      9.48 o 
  -2   4   6       80.23       78.36      4.41 o 
  -1   4   6       94.66       87.40      3.76 o 
   0   4   6       59.10       59.36      2.44 o 
   1   4   6      172.93      174.90      4.77 o 
   2   4   6      106.08       97.15      3.54 o 
   3   4   6       50.12       53.30      2.80 o 
   4   4   6        1.91        2.39      1.01 o 
   5   4   6      203.35      192.21      9.97 o 
   6   4   6       81.97       78.11      7.53 o 
   7   4   6      134.59      142.95     13.35 o 
   8   4   6       10.70       10.96      3.20 o 
   9   4   6        3.14        3.84      2.46 o 
  10   4   6        1.03        1.46      2.13 o 
 -11   5   6        4.66        9.74      3.38 o 
 -10   5   6       15.96       20.67      4.46 o 
  -9   5   6        3.32        5.04      2.43 o 
  -8   5   6        0.91        0.42      1.96 o 
  -7   5   6      127.46      102.06      6.91 o 
  -6   5   6       69.71       56.68      8.11 o 
  -5   5   6       23.98       19.40      3.45 o 
  -4   5   6      133.21      142.15      8.60 o 
  -3   5   6      132.94      149.33     11.02 o 
  -2   5   6      161.30      152.76     16.53 o 
  -1   5   6       82.94       86.65      4.09 o 
   0   5   6      120.38      113.56      4.52 o 
   1   5   6       28.47       30.88      2.94 o 
   2   5   6        1.07        0.48      0.88 o 
   3   5   6      159.38      136.89     11.10 o 
   4   5   6      166.26      168.26      8.87 o 
   5   5   6      171.29      183.72     13.09 o 
   6   5   6       51.07       58.93      5.63 o 
   7   5   6       12.92       14.20      3.58 o 
   8   5   6       15.74       12.86      3.54 o 
   9   5   6       10.57       16.49      3.92 o 
  -9   6   6       20.58       26.26      4.85 o 
  -8   6   6       12.15       13.41      3.37 o 
  -7   6   6       19.04       25.48      4.46 o 
  -6   6   6       30.97       27.26      4.44 o 
  -5   6   6       16.41       17.96      3.52 o 
  -4   6   6       76.21       75.38      5.68 o 
  -3   6   6       13.08       12.74      2.93 o 
  -2   6   6       23.12       24.65      3.62 o 
  -1   6   6       65.91       63.91      3.99 o 
   0   6   6      202.09      195.23      8.97 o 
   1   6   6       55.72       55.07      5.55 o 
   2   6   6       15.76       20.22      3.67 o 
   3   6   6       30.17       27.45      4.28 o 
   4   6   6       17.79       22.81      5.07 o 
   5   6   6       93.05       85.09      8.97 o 
   6   6   6       38.11       50.73      6.65 o 
   7   6   6       49.20       60.28      8.23 o 
   8   6   6       13.86       18.31      4.06 o 
  -8   7   6        0.76        1.45      2.39 o 
  -7   7   6       13.81       23.18      4.46 o 
  -6   7   6        1.28        0.55      2.01 o 
  -5   7   6       38.01       40.95      5.46 o 
  -4   7   6       45.45       52.07      5.84 o 
  -3   7   6       24.49       35.51      6.68 o 
  -2   7   6       14.56       17.75      2.91 o 
  -1   7   6       51.82       54.48      6.12 o 
   0   7   6      108.09      112.91     16.40 o 
   1   7   6       24.37       26.39      4.42 o 
   2   7   6        0.66       -0.27      1.72 o 
   3   7   6       19.90       18.57      3.72 o 
   4   7   6       10.65       15.31      3.84 o 
   5   7   6       64.40       72.51      9.96 o 
   6   7   6        3.74        4.95      3.96 o 
  -5   8   6       16.69       24.50      6.68 o 
  -4   8   6       22.20       29.08      4.89 o 
  -3   8   6        8.02       11.38      4.08 o 
  -2   8   6        4.42        8.55      2.80 o 
  -1   8   6        4.60        5.12      2.61 o 
   0   8   6        6.89        7.72      2.69 o 
   1   8   6        3.27        3.96      1.92 o 
   2   8   6       12.82       14.83      3.62 o 
   3   8   6       15.20       15.84      3.89 o 
 -13   0   7       24.73       47.26      8.91 o 
 -12   0   7       30.58       30.31      7.05 o 
 -11   0   7       79.68       78.37      8.73 o 
 -10   0   7       43.88       47.48      5.07 o 
  -9   0   7      414.58      419.37     64.93 o 
  -8   0   7       36.99       34.44      9.03 o 
  -7   0   7       96.46      105.40     14.86 o 
  -6   0   7      509.87      539.78     84.42 o 
  -5   0   7      218.99      226.21     19.67 o 
  -4   0   7       79.41       99.06      8.78 o 
  -3   0   7      459.68      573.87     49.83 o 
  -2   0   7     3128.97     3371.74    515.51 o 
  -1   0   7      440.08      523.86     44.48 o 
   0   0   7      141.83      205.16     35.08 o 
   1   0   7     1108.41     1271.02    190.10 o 
   2   0   7      602.52      691.81    104.50 o 
   3   0   7       45.62       44.42      2.47 o 
   4   0   7        0.40        0.81      0.80 o 
   5   0   7      170.90      174.34      5.48 o 
   6   0   7       89.73       82.44      7.43 o 
   7   0   7        8.33        6.31      3.09 o 
   8   0   7      171.14      135.10     10.53 o 
   9   0   7       36.76       36.87      7.30 o 
  10   0   7        1.56       -0.25      3.09 o 
  11   0   7        6.30        4.45      3.71 o 
  12   0   7        0.23       -0.62      3.34 o 
 -13   1   7        1.03        1.77      1.75 o 
 -12   1   7        8.72        7.95      2.40 o 
 -11   1   7       11.12       10.53      2.56 o 
 -10   1   7      240.43      233.53     21.98 o 
  -9   1   7       81.91       75.27      5.13 o 
  -8   1   7       81.49       78.19      6.99 o 
  -7   1   7       98.67      103.75      6.84 o 
  -6   1   7       48.18       50.79      2.83 o 
  -5   1   7      257.40      285.69     18.40 o 
  -4   1   7     1078.34     1091.45     96.11 o 
  -3   1   7     1099.38     1206.59    101.17 o 
  -2   1   7     1014.05     1077.66     48.22 o 
  -1   1   7       42.95       43.43      2.47 o 
   0   1   7     2807.49     3049.28    186.44 o 
   1   1   7      971.64     1034.42     77.46 o 
   2   1   7      888.07      938.41     74.88 o 
   3   1   7      564.82      615.56     66.19 o 
   4   1   7      128.38      123.21      8.55 o 
   5   1   7      144.56      130.87     14.69 o 
   6   1   7      108.39      105.39      4.43 o 
   7   1   7       99.10      101.88      6.08 o 
   8   1   7       60.20       50.16      5.37 o 
   9   1   7        7.38        8.04      2.89 o 
  10   1   7       46.42       46.12      5.85 o 
  11   1   7        1.36        3.43      2.62 o 
 -13   2   7        9.23        8.74      3.38 o 
 -12   2   7       29.68       34.08      4.15 o 
 -11   2   7        8.84       10.00      2.56 o 
 -10   2   7       26.17       24.21      3.23 o 
  -9   2   7      155.82      142.08     14.40 o 
  -8   2   7      243.78      246.35     21.66 o 
  -7   2   7       21.70       21.37      2.67 o 
  -6   2   7      180.68      174.91     13.58 o 
  -5   2   7      273.35      282.40     18.56 o 
  -4   2   7      142.75      154.99      6.23 o 
  -3   2   7      372.65      352.23     12.41 o 
  -2   2   7      218.93      250.55      9.90 o 
  -1   2   7      133.05      151.05      8.98 o 
   0   2   7      209.28      185.74     21.80 o 
   1   2   7      248.05      267.34     15.04 o 
   2   2   7       22.56       22.17      2.06 o 
   3   2   7       23.14       34.89      4.68 o 
   4   2   7       67.43       62.79      2.83 o 
   5   2   7      180.73      172.60     11.71 o 
   6   2   7      386.13      403.37     23.62 o 
   7   2   7       47.81       48.26      3.15 o 
   8   2   7      163.75      144.07      8.98 o 
   9   2   7       82.16       80.88      6.38 o 
  10   2   7       14.37       14.33      5.07 o 
  11   2   7        1.96        3.96      3.59 o 
 -12   3   7        6.92        7.99      2.92 o 
 -11   3   7        9.86        7.83      2.27 o 
 -10   3   7       41.96       47.54      4.57 o 
  -9   3   7       22.33       24.57      3.28 o 
  -8   3   7      166.09      155.64      9.81 o 
  -7   3   7       91.40       86.17      7.81 o 
  -6   3   7       87.89       82.76     12.01 o 
  -5   3   7      104.86       94.15      5.34 o 
  -4   3   7      302.65      307.51     29.20 o 
  -3   3   7       69.81       70.73      3.43 o 
  -2   3   7       40.21       39.19      1.79 o 
  -1   3   7      273.89      275.24      5.78 o 
   0   3   7      342.77      376.75     11.66 o 
   1   3   7       68.41       78.94      4.27 o 
   2   3   7       51.19       49.59      2.47 o 
   3   3   7       46.91       51.48      2.64 o 
   4   3   7       49.57       54.42      4.72 o 
   5   3   7       80.21       85.84      7.41 o 
   6   3   7      175.36      176.41     10.97 o 
   7   3   7       12.27       11.76      2.02 o 
   8   3   7       26.00       26.96      3.47 o 
   9   3   7       39.67       33.53      7.42 o 
  10   3   7        9.70       10.39      4.82 o 
  11   3   7       14.52       16.08      6.31 o 
 -11   4   7        2.17        3.45      2.39 o 
 -10   4   7        3.65        4.78      2.53 o 
  -9   4   7       13.48       12.98      3.45 o 
  -8   4   7       23.10       20.77      4.02 o 
  -7   4   7       73.39       69.30      6.68 o 
  -6   4   7        2.28        3.15      1.88 o 
  -5   4   7      158.50      151.90     15.54 o 
  -4   4   7      162.62      158.45     14.49 o 
  -3   4   7      174.67      165.29     26.07 o 
  -2   4   7       39.90       36.34      2.83 o 
  -1   4   7       55.06       52.47      3.00 o 
   0   4   7      126.83      130.67      5.54 o 
   1   4   7       62.33       58.47      2.50 o 
   2   4   7       24.69       23.23      2.14 o 
   3   4   7       78.36       79.40      3.56 o 
   4   4   7       17.52       18.26      2.11 o 
   5   4   7       94.53       86.84      6.29 o 
   6   4   7        0.55        0.00      1.34 o 
   7   4   7       42.41       48.27      4.14 o 
   8   4   7        4.22        5.93      2.75 o 
   9   4   7        2.09        0.25      2.10 o 
  10   4   7       19.77       15.47      5.94 o 
 -10   5   7       31.23       34.39      6.99 o 
  -9   5   7        6.34        6.71      2.80 o 
  -8   5   7       61.81       61.98     11.45 o 
  -7   5   7        2.34       -0.02      1.84 o 
  -6   5   7       55.34       46.60      5.25 o 
  -5   5   7       30.40       24.55      3.76 o 
  -4   5   7       40.46       46.39      4.68 o 
  -3   5   7       23.94       21.90      3.37 o 
  -2   5   7      187.90      162.49      5.83 o 
  -1   5   7        6.31        6.22      1.64 o 
   0   5   7       33.88       34.78      2.83 o 
   1   5   7       37.24       28.67      2.98 o 
   2   5   7       30.24       24.42      2.83 o 
   3   5   7      212.29      216.96     12.71 o 
   4   5   7       33.69       34.69      3.56 o 
   5   5   7       69.90       71.23      5.62 o 
   6   5   7       33.69       33.24      3.83 o 
   7   5   7        0.58        1.19      2.09 o 
   8   5   7        1.97        1.79      2.23 o 
   9   5   7       33.27       33.05      5.38 o 
  -9   6   7        1.88        3.59      2.48 o 
  -8   6   7        3.28        2.41      2.15 o 
  -7   6   7       25.12       32.30      5.26 o 
  -6   6   7       36.48       24.62      4.36 o 
  -5   6   7       14.49       16.14      3.45 o 
  -4   6   7       30.18       28.04      4.20 o 
  -3   6   7       15.97       18.63      3.31 o 
  -2   6   7       57.50       60.50      4.12 o 
  -1   6   7       12.09       11.75      2.83 o 
   0   6   7      131.01      124.44      7.31 o 
   1   6   7       34.06       36.55      4.71 o 
   2   6   7        0.38        1.67      1.84 o 
   3   6   7        0.88        1.46      1.90 o 
   4   6   7       57.41       66.58      9.47 o 
   5   6   7       13.84       16.03      3.72 o 
   6   6   7       29.04       33.58      4.53 o 
   7   6   7        0.81       -0.89      1.97 o 
   8   6   7        3.80        5.01      2.80 o 
  -7   7   7       10.88       12.52      4.33 o 
  -6   7   7        4.55        3.53      2.26 o 
  -5   7   7        4.51        2.81      2.44 o 
  -4   7   7       28.79       30.97      4.81 o 
  -3   7   7       13.14       17.04      3.63 o 
  -2   7   7        8.64        5.44      3.59 o 
  -1   7   7        9.10       10.85      3.06 o 
   0   7   7        1.01        1.48      2.23 o 
   1   7   7       13.15       12.21      3.18 o 
   2   7   7       28.75       30.88      4.85 o 
   3   7   7       20.87       20.35      3.94 o 
   4   7   7       21.89       32.74      5.12 o 
   5   7   7       96.48      108.97     14.91 o 
   6   7   7        4.39        7.92      4.45 o 
  -4   8   7        3.82        5.68      2.70 o 
  -3   8   7        3.08        3.45      2.26 o 
  -2   8   7        3.56        3.13      2.10 o 
  -1   8   7       20.33       19.45      3.98 o 
   0   8   7       43.03       54.91      6.65 o 
   1   8   7       14.92       20.80      4.26 o 
   2   8   7       35.83       51.52      6.60 o 
   3   8   7        4.52        8.91      3.29 o 
 -13   0   8        0.14        3.46      3.34 o 
 -12   0   8        0.37        2.60      3.34 o 
 -11   0   8       20.24       20.87      3.89 o 
 -10   0   8       24.07       22.64      5.07 o 
  -9   0   8       91.31       88.65      5.76 o 
  -8   0   8       78.20       77.02     12.50 o 
  -7   0   8        5.60        5.90      1.81 o 
  -6   0   8       57.39       51.92      9.84 o 
  -5   0   8       13.10       16.71      1.55 o 
  -4   0   8       48.43       50.87      6.48 o 
  -3   0   8     2841.61     3314.69    305.35 o 
  -2   0   8      352.00      445.42     38.40 o 
  -1   0   8     1820.09     2117.17    162.64 o 
   0   0   8       18.15       17.27      2.14 o 
   1   0   8      996.47     1104.16    177.94 o 
   2   0   8      314.80      368.46     59.32 o 
   3   0   8     1245.72     1171.62     13.52 o 
   4   0   8      229.28      214.76      5.85 o 
   5   0   8       70.23       67.95      6.44 o 
   6   0   8       72.64       61.02      6.56 o 
   7   0   8       87.09       90.85      8.54 o 
   8   0   8       19.12       13.36      4.70 o 
   9   0   8       35.09       31.06      6.68 o 
  10   0   8        1.13       -0.62      2.97 o 
  11   0   8       22.23       23.01      6.56 o 
 -13   1   8        5.88        6.38      2.38 o 
 -12   1   8       26.33       29.20      4.00 o 
 -11   1   8        6.89        7.89      2.30 o 
 -10   1   8       35.58       37.46      5.48 o 
  -9   1   8        0.04        0.37      1.01 o 
  -8   1   8       89.73       83.30      6.86 o 
  -7   1   8       43.67       41.45      2.98 o 
  -6   1   8      180.69      184.21     13.05 o 
  -5   1   8        6.69        4.92      1.13 o 
  -4   1   8      199.54      191.73      6.55 o 
  -3   1   8      571.45      588.50     39.64 o 
  -2   1   8      237.37      273.14     16.30 o 
  -1   1   8      705.27      739.68     54.74 o 
   0   1   8     1817.54     1965.63    137.99 o 
   1   1   8      576.64      653.60     59.99 o 
   2   1   8       54.94       54.45      4.23 o 
   3   1   8      419.84      467.26     46.94 o 
   4   1   8       17.57       15.90      1.68 o 
   5   1   8      331.59      312.59     29.92 o 
   6   1   8        9.14        9.83      1.87 o 
   7   1   8      247.75      228.05     12.51 o 
   8   1   8       27.13       30.13      4.59 o 
   9   1   8       12.16        9.03      3.10 o 
  10   1   8        4.69        6.07      2.76 o 
  11   1   8       10.08       13.64      3.77 o 
 -13   2   8        7.39       10.43      3.47 o 
 -12   2   8       28.53       28.97      3.82 o 
 -11   2   8        0.20        0.97      1.52 o 
 -10   2   8       21.87       28.97      3.69 o 
  -9   2   8       43.50       42.83      4.11 o 
  -8   2   8       79.09       81.58      8.60 o 
  -7   2   8       73.18       79.05      6.08 o 
  -6   2   8       67.17       67.00      3.98 o 
  -5   2   8      122.24      115.96      5.55 o 
  -4   2   8      782.24      779.65     29.89 o 
  -3   2   8      144.98      151.10      9.39 o 
  -2   2   8       90.40       95.47      3.74 o 
  -1   2   8      975.78      985.54     64.89 o 
   0   2   8       54.14       55.49      3.17 o 
   1   2   8      607.78      702.71     46.84 o 
   2   2   8      155.08      157.12      9.12 o 
   3   2   8      178.11      165.68     11.04 o 
   4   2   8      241.91      238.97     13.56 o 
   5   2   8       88.48       88.36      3.86 o 
   6   2   8      112.70      122.17      7.89 o 
   7   2   8       76.90       71.97      6.48 o 
   8   2   8       96.65       97.83      6.70 o 
   9   2   8       60.23       55.03      6.04 o 
  10   2   8       10.79       15.03      3.71 o 
  11   2   8        4.86        6.56      4.33 o 
 -12   3   8       37.68       35.51      5.46 o 
 -11   3   8       14.93       19.45      3.27 o 
 -10   3   8       33.02       36.36      4.17 o 
  -9   3   8        6.86        5.86      2.03 o 
  -8   3   8       66.47       70.66      4.47 o 
  -7   3   8       32.05       35.04      3.91 o 
  -6   3   8       49.83       47.84      7.43 o 
  -5   3   8       61.01       58.92      6.19 o 
  -4   3   8       42.22       42.16      3.65 o 
  -3   3   8      278.72      260.05     16.79 o 
  -2   3   8      203.04      214.03      7.94 o 
  -1   3   8      226.10      235.21      7.12 o 
   0   3   8     1086.12     1167.07     54.46 o 
   1   3   8       44.42       44.19      1.98 o 
   2   3   8      161.06      161.06      5.13 o 
   3   3   8       86.39       88.02      3.48 o 
   4   3   8        5.50        4.77      1.24 o 
   5   3   8       20.43       21.57      2.89 o 
   6   3   8      175.72      180.34     13.00 o 
   7   3   8      237.04      239.77     18.54 o 
   8   3   8       80.50       87.40      6.90 o 
   9   3   8        7.05       13.61      5.32 o 
  10   3   8        0.05        0.87      2.97 o 
 -11   4   8        1.86        3.38      2.78 o 
 -10   4   8       11.78       12.44      4.21 o 
  -9   4   8       83.59       87.67      6.74 o 
  -8   4   8      171.84      149.39     25.63 o 
  -7   4   8      129.47      122.85     18.51 o 
  -6   4   8      168.06      150.54     17.28 o 
  -5   4   8       10.17        9.69      2.40 o 
  -4   4   8       89.40       84.90      4.24 o 
  -3   4   8      112.60      120.95      4.83 o 
  -2   4   8      319.01      340.91     18.92 o 
  -1   4   8       88.80       93.50      5.70 o 
   0   4   8      204.57      200.37      6.65 o 
   1   4   8        3.10        4.59      1.25 o 
   2   4   8        6.21        5.67      1.33 o 
   3   4   8      122.14      123.76      5.20 o 
   4   4   8        1.33        0.12      0.89 o 
   5   4   8      103.27      101.01      6.47 o 
   6   4   8        0.31        2.21      1.62 o 
   7   4   8       16.46       16.52      2.82 o 
   8   4   8       48.05       44.21      5.66 o 
   9   4   8       47.53       47.46      6.08 o 
  10   4   8        9.11       10.76      5.32 o 
 -10   5   8       13.22        9.42      3.13 o 
  -9   5   8        5.92        5.24      2.62 o 
  -8   5   8       87.28       85.47     12.19 o 
  -7   5   8       59.30       60.48      5.77 o 
  -6   5   8       57.08       51.52      8.17 o 
  -5   5   8      118.88      117.27      7.98 o 
  -4   5   8       18.22       15.69      2.47 o 
  -3   5   8        8.85        9.76      1.98 o 
  -2   5   8      110.01      103.38      5.52 o 
  -1   5   8       35.17       34.65      3.15 o 
   0   5   8      381.14      350.32     10.70 o 
   1   5   8        7.27        8.98      2.00 o 
   2   5   8       14.75       17.59      2.58 o 
   3   5   8       18.73       16.13      2.15 o 
   4   5   8       16.02       16.50      2.67 o 
   5   5   8       44.55       49.45      5.09 o 
   6   5   8       36.78       35.60      4.19 o 
   7   5   8       15.44       14.92      2.90 o 
   8   5   8       33.31       33.40      5.19 o 
   9   5   8        6.60        8.36      3.06 o 
  -9   6   8        0.45       -0.79      2.23 o 
  -8   6   8        0.75        0.86      1.66 o 
  -7   6   8       25.73       23.88      4.28 o 
  -6   6   8        4.25        5.10      2.39 o 
  -5   6   8       78.34       86.47     21.84 o 
  -4   6   8       30.07       36.98      3.90 o 
  -3   6   8       79.08       72.31      7.18 o 
  -2   6   8       55.49       61.34      4.18 o 
  -1   6   8       42.33       34.46      4.42 o 
   0   6   8        1.41        0.82      1.31 o 
   1   6   8        3.49        2.57      1.83 o 
   2   6   8       71.01       72.42      5.91 o 
   3   6   8       32.96       28.01      4.83 o 
   4   6   8       19.17       18.86      3.89 o 
   5   6   8       27.44       34.40      5.82 o 
   6   6   8       32.34       38.40      4.44 o 
   7   6   8        3.48        3.13      2.50 o 
  -7   7   8        0.24        2.14      2.23 o 
  -6   7   8        1.62        3.18      2.40 o 
  -5   7   8       11.58       12.29      2.76 o 
  -4   7   8       25.00       24.40      3.51 o 
  -3   7   8       52.49       59.70      6.24 o 
  -2   7   8       67.33       67.20      9.65 o 
  -1   7   8       84.54       76.92      6.39 o 
   0   7   8       26.72       26.92      4.46 o 
   1   7   8        1.19        1.85      1.79 o 
   2   7   8       42.52       47.99      5.99 o 
   3   7   8       18.70       17.81      3.98 o 
   4   7   8       11.05       14.37      3.58 o 
   5   7   8       15.09       18.09      4.07 o 
  -4   8   8        5.53        8.78      4.33 o 
  -3   8   8       27.55       29.28      5.10 o 
  -2   8   8        0.89        2.59      2.05 o 
  -1   8   8        4.89        6.43      2.88 o 
   0   8   8       23.88       27.50      4.95 o 
   1   8   8       21.40       25.74      4.85 o 
   2   8   8        5.84        7.61      3.06 o 
 -13   0   9        3.21        3.09      2.97 o 
 -12   0   9        0.80        1.11      3.22 o 
 -11   0   9       31.39       34.59      6.43 o 
 -10   0   9      117.27      118.63     15.47 o 
  -9   0   9       46.64       38.97     10.02 o 
  -8   0   9       20.16       28.77      3.71 o 
  -7   0   9      213.15      204.83     42.31 o 
  -6   0   9        0.06        0.77      1.34 o 
  -5   0   9        9.40       16.16      2.90 o 
  -4   0   9      989.94     1183.36    102.68 o 
  -3   0   9      423.05      447.23     33.77 o 
  -2   0   9     5699.14     6890.11    538.83 o 
  -1   0   9      384.43      489.93     36.81 o 
   0   0   9     4323.98     4727.08    550.19 o 
   1   0   9     1010.47     1232.16    180.46 o 
   2   0   9       12.89       14.48      3.34 o 
   3   0   9      654.45      630.61     10.10 o 
   4   0   9       33.05       25.74      4.58 o 
   5   0   9       47.34       42.32      6.06 o 
   6   0   9      273.43      243.15     13.14 o 
   7   0   9        7.44        6.56      3.34 o 
   8   0   9       12.23       12.99      4.58 o 
   9   0   9        0.51        1.24      2.72 o 
  10   0   9       28.41       32.05      7.42 o 
  11   0   9        0.01        1.61      3.46 o 
 -13   1   9        1.71        3.72      2.06 o 
 -12   1   9       11.69       14.69      3.22 o 
 -11   1   9       15.50       14.83      2.91 o 
 -10   1   9        9.07        8.41      2.38 o 
  -9   1   9       46.29       48.50      4.90 o 
  -8   1   9       78.57       71.10      5.70 o 
  -7   1   9      181.84      159.66     21.74 o 
  -6   1   9       32.55       29.56      5.15 o 
  -5   1   9       75.49       70.36      2.80 o 
  -4   1   9      266.56      313.54     14.70 o 
  -3   1   9     1103.68     1130.81     79.47 o 
  -2   1   9      139.66      147.37      7.49 o 
  -1   1   9      680.74      770.40     64.12 o 
   0   1   9     5012.21     5709.99    326.92 o 
   1   1   9     1033.91     1209.18    119.25 o 
   2   1   9      456.47      479.66     44.34 o 
   3   1   9       19.42       19.45      3.84 o 
   4   1   9      151.64      144.57     11.54 o 
   5   1   9      385.15      395.72     26.61 o 
   6   1   9      139.63      128.24     11.45 o 
   7   1   9       34.83       34.42      4.55 o 
   8   1   9       69.04       62.54      6.87 o 
   9   1   9       15.99       18.63      3.93 o 
  10   1   9       22.38       30.96      4.98 o 
  11   1   9       16.28       22.19      4.42 o 
 -12   2   9       13.13       10.22      2.60 o 
 -11   2   9       54.64       58.66      5.21 o 
 -10   2   9        9.58       10.59      2.48 o 
  -9   2   9       72.82       66.51      5.01 o 
  -8   2   9      170.37      151.21     14.19 o 
  -7   2   9      228.77      221.82     15.61 o 
  -6   2   9      511.44      493.52     23.79 o 
  -5   2   9      175.44      155.36      7.92 o 
  -4   2   9       30.76       31.16      1.85 o 
  -3   2   9       56.20       63.11      4.11 o 
  -2   2   9     1252.08     1404.89     77.99 o 
  -1   2   9      895.99     1053.39     68.13 o 
   0   2   9      289.16      309.34     17.27 o 
   1   2   9      603.53      707.28     48.24 o 
   2   2   9       72.82       80.31      6.37 o 
   3   2   9      114.03      114.07      6.82 o 
   4   2   9      300.73      300.20     30.24 o 
   5   2   9      157.02      163.87      8.57 o 
   6   2   9       34.59       36.91      2.95 o 
   7   2   9      252.45      260.23     22.24 o 
   8   2   9       64.29       63.13      5.94 o 
   9   2   9       16.62       15.38      3.84 o 
  10   2   9        2.87        3.86      2.60 o 
  11   2   9       25.61       29.08      7.79 o 
 -12   3   9       13.15       14.55      2.99 o 
 -11   3   9       15.67       13.97      2.88 o 
 -10   3   9        4.72        5.04      2.03 o 
  -9   3   9        8.59        9.07      2.35 o 
  -8   3   9        2.65        1.75      1.42 o 
  -7   3   9      143.52      134.44      5.83 o 
  -6   3   9      238.86      227.20     13.34 o 
  -5   3   9      112.67      111.63      8.33 o 
  -4   3   9      149.75      155.54      9.75 o 
  -3   3   9      247.16      251.97     15.92 o 
  -2   3   9       40.25       36.70      2.48 o 
  -1   3   9      258.83      278.30     11.33 o 
   0   3   9      345.43      367.22     37.12 o 
   1   3   9      299.00      286.91      9.94 o 
   2   3   9      200.27      196.18      5.89 o 
   3   3   9        3.09        3.42      1.14 o 
   4   3   9        7.53       11.24      1.80 o 
   5   3   9       19.77       20.21      2.31 o 
   6   3   9      143.88      139.76      7.32 o 
   7   3   9       63.78       64.46      5.53 o 
   8   3   9       70.99       77.58     10.73 o 
   9   3   9        3.45        2.72      3.46 o 
  10   3   9       18.11       16.33      6.31 o 
 -11   4   9        4.35        6.10      2.85 o 
 -10   4   9        8.14       10.39      3.06 o 
  -9   4   9       24.81       25.00      4.58 o 
  -8   4   9      123.22      111.27     13.74 o 
  -7   4   9      211.30      196.54      9.13 o 
  -6   4   9       81.62       76.21      4.47 o 
  -5   4   9        9.41       12.96      2.20 o 
  -4   4   9       11.84        9.06      1.90 o 
  -3   4   9       29.43       26.90      2.86 o 
  -2   4   9      135.13      129.37      5.36 o 
  -1   4   9      101.23       97.05      6.48 o 
   0   4   9       97.65       92.93      5.36 o 
   1   4   9       19.43       15.68      3.45 o 
   2   4   9       23.37       22.65      2.27 o 
   3   4   9       36.32       36.28      2.88 o 
   4   4   9       24.86       26.87      2.64 o 
   5   4   9      125.39      119.52      8.86 o 
   6   4   9        8.98       11.74      2.52 o 
   7   4   9       26.90       25.15      4.79 o 
   8   4   9       34.52       29.16      4.72 o 
   9   4   9        1.42        1.98      3.46 o 
 -10   5   9        2.62        3.03      2.43 o 
  -9   5   9        7.04        6.95      2.85 o 
  -8   5   9        8.33        8.65      2.94 o 
  -7   5   9       21.85       29.81      4.67 o 
  -6   5   9       27.35       27.99      4.67 o 
  -5   5   9       32.11       38.42      4.83 o 
  -4   5   9       16.44       20.42      2.79 o 
  -3   5   9       34.04       33.21      3.38 o 
  -2   5   9      108.57      102.59      5.13 o 
  -1   5   9      159.68      156.70      9.72 o 
   0   5   9        2.92        1.35      1.53 o 
   1   5   9       67.96       58.09      4.03 o 
   2   5   9      176.29      162.16      9.79 o 
   3   5   9       20.03       21.80      2.54 o 
   4   5   9       10.71        8.19      2.23 o 
   5   5   9        3.06        2.82      1.69 o 
   6   5   9       22.10       22.06      4.03 o 
   7   5   9        7.16       10.69      2.60 o 
   8   5   9       16.05       20.08      4.28 o 
  -9   6   9        7.83       10.20      3.96 o 
  -8   6   9       15.71       13.91      3.58 o 
  -7   6   9        3.11        3.52      2.44 o 
  -6   6   9        4.98        4.10      1.94 o 
  -5   6   9       48.75       52.32      6.47 o 
  -4   6   9       71.51       70.86      4.81 o 
  -3   6   9        5.43        9.09      2.19 o 
  -2   6   9       38.30       41.05      4.98 o 
  -1   6   9       42.55       43.34      4.99 o 
   0   6   9       80.23       87.12      5.03 o 
   1   6   9       12.10       10.30      3.06 o 
   2   6   9       27.18       33.93      4.95 o 
   3   6   9       25.07       26.61      4.46 o 
   4   6   9        0.47        0.28      1.83 o 
   5   6   9       22.20       26.50      5.26 o 
   6   6   9        7.14        8.16      3.46 o 
   7   6   9        0.03       -0.75      1.99 o 
  -7   7   9        1.58        0.93      1.87 o 
  -6   7   9        6.32        6.34      2.27 o 
  -5   7   9       14.02       12.00      2.80 o 
  -4   7   9       26.17       33.41      4.78 o 
  -3   7   9       34.09       31.97      4.98 o 
  -2   7   9       78.07       82.67      9.65 o 
  -1   7   9        0.76        1.24      1.79 o 
   0   7   9       21.63       26.48      4.59 o 
   1   7   9       24.69       27.55      9.09 o 
   2   7   9       17.79       17.47      3.77 o 
   3   7   9        1.58        1.26      2.05 o 
   4   7   9       10.17       13.80      3.50 o 
   5   7   9        1.61        3.48      2.29 o 
  -3   8   9        5.24        2.67      2.34 o 
  -2   8   9       12.76       18.91      4.19 o 
  -1   8   9       19.60       22.61      4.56 o 
   0   8   9        5.90        6.17      2.88 o 
   1   8   9       16.59       23.28      4.53 o 
 -13   0  10        0.16        1.86      3.09 o 
 -12   0  10       25.33       27.10      6.68 o 
 -11   0  10        8.66        9.91      3.09 o 
 -10   0  10        2.52        6.50      2.39 o 
  -9   0  10       44.68       40.03      4.61 o 
  -8   0  10       44.54       36.98      8.85 o 
  -7   0  10       44.65       41.75      6.25 o 
  -6   0  10        1.33        1.23      1.30 o 
  -5   0  10       67.79       71.66      5.75 o 
  -4   0  10      938.03     1129.85    105.08 o 
  -3   0  10      882.41      914.68    128.77 o 
  -2   0  10      345.42      397.46     31.04 o 
  -1   0  10     2080.78     2576.55    195.69 o 
   0   0  10      505.86      519.64     95.35 o 
   1   0  10       67.31       61.66      5.82 o 
   2   0  10      563.27      522.35     16.16 o 
   3   0  10      223.73      228.49      6.28 o 
   4   0  10      140.60      133.25      9.16 o 
   5   0  10       90.41       88.38      7.92 o 
   6   0  10       68.53       69.18      7.67 o 
   7   0  10       35.54       30.93      6.56 o 
   8   0  10       47.38       41.70      7.67 o 
   9   0  10        6.21        6.93      4.33 o 
  10   0  10       14.22       18.06      5.69 o 
  11   0  10       27.01       23.76      6.80 o 
 -13   1  10        4.21        5.85      2.33 o 
 -12   1  10        4.67        5.83      2.23 o 
 -11   1  10       41.80       39.03      4.39 o 
 -10   1  10       91.94       87.84      8.94 o 
  -9   1  10      181.23      181.38     17.20 o 
  -8   1  10       23.31       26.25      2.62 o 
  -7   1  10      122.56      113.70     13.58 o 
  -6   1  10       60.56       51.16      6.93 o 
  -5   1  10       25.31       25.45      1.90 o 
  -4   1  10       96.11       85.70      7.62 o 
  -3   1  10      117.08      135.65      8.05 o 
  -2   1  10     1294.13     1461.99    121.53 o 
  -1   1  10      352.65      405.68     33.90 o 
   0   1  10        7.43       11.28      1.30 o 
   1   1  10     1138.73     1204.99    122.70 o 
   2   1  10       86.46       74.80     11.24 o 
   3   1  10       55.07       47.94      5.31 o 
   4   1  10      118.98      118.39      9.26 o 
   5   1  10      349.84      356.20     38.34 o 
   6   1  10      264.66      243.26      9.59 o 
   7   1  10       35.65       37.67      4.83 o 
   8   1  10       32.49       31.37      4.84 o 
   9   1  10       12.19       14.42      3.71 o 
  10   1  10       48.19       49.57      6.38 o 
 -12   2  10       24.50       31.00      4.08 o 
 -11   2  10       36.20       40.52      4.91 o 
 -10   2  10      175.57      171.26      9.75 o 
  -9   2  10       84.86       93.10      5.65 o 
  -8   2  10       63.20       60.43      4.56 o 
  -7   2  10      249.39      245.25     22.57 o 
  -6   2  10       35.80       36.89      2.70 o 
  -5   2  10      590.51      557.43     26.99 o 
  -4   2  10       14.66       18.22      2.68 o 
  -3   2  10       19.74       20.85      1.76 o 
  -2   2  10      580.21      608.34     36.01 o 
  -1   2  10      732.67      818.89     68.52 o 
   0   2  10      326.89      366.50     24.98 o 
   1   2  10      197.68      223.90     14.04 o 
   2   2  10        9.54       12.45      1.87 o 
   3   2  10      366.21      332.96     28.82 o 
   4   2  10      101.23      110.25      7.11 o 
   5   2  10       27.97       31.94      2.74 o 
   6   2  10      107.31      118.76     13.61 o 
   7   2  10       26.56       26.55      4.65 o 
   8   2  10        1.61        3.00      2.55 o 
   9   2  10        1.97        1.01      2.36 o 
  10   2  10        7.13       12.17      3.54 o 
 -12   3  10        6.97        6.25      2.27 o 
 -11   3  10       50.26       48.69      4.96 o 
 -10   3  10       10.40       10.65      2.63 o 
  -9   3  10        3.52        4.72      1.94 o 
  -8   3  10       20.47       22.85      3.28 o 
  -7   3  10      189.97      171.39     19.75 o 
  -6   3  10      344.87      333.14     22.94 o 
  -5   3  10        6.37        7.01      1.76 o 
  -4   3  10       36.72       41.38      3.12 o 
  -3   3  10      479.25      491.91     36.09 o 
  -2   3  10       59.02       58.14      2.86 o 
  -1   3  10      375.02      406.85     21.31 o 
   0   3  10      182.03      193.77     18.17 o 
   1   3  10      199.21      201.38     11.84 o 
   2   3  10       39.38       39.57      3.11 o 
   3   3  10       64.99       68.85      3.76 o 
   4   3  10       25.39       26.87      2.60 o 
   5   3  10      102.70      102.26      5.17 o 
   6   3  10        0.06       -0.34      1.13 o 
   7   3  10        3.88        7.71      1.93 o 
   8   3  10       12.42       21.01      3.39 o 
   9   3  10       21.05       17.32      5.94 o 
  10   3  10        3.19        3.34      3.84 o 
 -11   4  10       17.59       18.66      4.39 o 
 -10   4  10       17.29       22.08      4.15 o 
  -9   4  10       32.41       29.86      4.79 o 
  -8   4  10        0.19        0.89      2.05 o 
  -7   4  10      116.71      111.33      5.52 o 
  -6   4  10       14.93       16.34      2.64 o 
  -5   4  10      253.60      229.69     14.22 o 
  -4   4  10       32.42       33.71      3.28 o 
  -3   4  10      202.36      195.83     10.57 o 
  -2   4  10      900.24      947.50     48.26 o 
  -1   4  10      203.15      209.53     15.49 o 
   0   4  10       41.11       38.13      4.19 o 
   1   4  10      125.22      124.15      6.41 o 
   2   4  10       91.65       98.00      5.65 o 
   3   4  10       16.79       14.46      2.03 o 
   4   4  10       51.53       53.61      3.40 o 
   5   4  10       26.62       26.13      2.86 o 
   6   4  10       33.39       38.27      3.69 o 
   7   4  10       30.79       33.74      3.98 o 
   8   4  10       48.02       45.29      8.66 o 
   9   4  10        0.09        0.25      3.46 o 
 -10   5  10        2.15        1.42      2.29 o 
  -9   5  10       49.24       58.06      6.65 o 
  -8   5  10       24.42       22.77      5.69 o 
  -7   5  10       11.05       11.87      2.57 o 
  -6   5  10       47.11       38.87      6.39 o 
  -5   5  10       13.06       14.41      2.61 o 
  -4   5  10       21.16       18.84      2.77 o 
  -3   5  10        2.14        2.19      1.50 o 
  -2   5  10       11.04       10.07      2.14 o 
  -1   5  10      131.86      122.65     14.36 o 
   0   5  10      138.99      148.13      7.45 o 
   1   5  10      324.04      325.04     26.71 o 
   2   5  10       54.68       56.70      6.60 o 
   3   5  10      182.64      181.51     12.19 o 
   4   5  10       54.38       55.45      4.44 o 
   5   5  10       32.96       33.06      4.26 o 
   6   5  10        4.37        5.55      2.18 o 
   7   5  10        4.07        4.59      2.14 o 
   8   5  10        3.55        2.41      2.45 o 
  -9   6  10       20.15       23.02      4.72 o 
  -8   6  10       25.19       32.03      9.65 o 
  -7   6  10       19.43       23.86      3.49 o 
  -6   6  10        9.82       12.18      2.74 o 
  -5   6  10        9.83       12.53      2.66 o 
  -4   6  10       44.64       43.04      4.28 o 
  -3   6  10       13.40       16.83      3.67 o 
  -2   6  10       65.53       70.01      5.81 o 
  -1   6  10       15.18       13.66      3.23 o 
   0   6  10        9.01        6.75      2.44 o 
   1   6  10       23.32       24.93      4.37 o 
   2   6  10       13.12       14.22      3.46 o 
   3   6  10        2.83        2.25      2.09 o 
   4   6  10       19.39       21.82      4.15 o 
   5   6  10        6.38        7.20      2.84 o 
   6   6  10        4.60        7.09      2.83 o 
  -6   7  10        7.97        9.41      2.53 o 
  -5   7  10        9.94       14.30      2.94 o 
  -4   7  10        4.99        3.09      2.23 o 
  -3   7  10       33.75       36.67      5.38 o 
  -2   7  10       95.52       80.08      9.53 o 
  -1   7  10       49.31       59.84      6.74 o 
   0   7  10      106.61      111.46      7.75 o 
   1   7  10       20.32       25.08      4.45 o 
   2   7  10        0.32       -0.59      1.65 o 
   3   7  10       14.24       13.58      3.45 o 
   4   7  10        9.11       15.74      3.63 o 
  -2   8  10        9.81        9.65      4.58 o 
  -1   8  10       14.48       17.02      4.14 o 
 -13   0  11        1.01        4.82      3.71 o 
 -12   0  11        0.01        0.87      2.85 o 
 -11   0  11       25.78       24.50      6.56 o 
 -10   0  11       76.77       60.65     10.24 o 
  -9   0  11       23.01       18.29      4.33 o 
  -8   0  11        0.24        1.79      1.75 o 
  -7   0  11      218.22      187.29     28.93 o 
  -6   0  11      158.46      174.14     15.36 o 
  -5   0  11      232.03      255.23     25.31 o 
  -4   0  11       13.68       14.46      1.79 o 
  -3   0  11        2.00        1.82      0.91 o 
  -2   0  11     1301.98     1459.00    124.75 o 
  -1   0  11      152.20      149.29     11.13 o 
   0   0  11        0.34        1.34      1.13 o 
   1   0  11        0.38       -0.13      1.07 o 
   2   0  11      251.57      261.30     11.90 o 
   3   0  11      252.94      242.18     12.02 o 
   4   0  11       70.99       65.72      6.81 o 
   5   0  11     1235.02     1117.84     28.68 o 
   6   0  11        4.02        2.47      2.85 o 
   7   0  11       19.48       21.03      5.57 o 
   8   0  11       49.96       51.23      8.54 o 
   9   0  11       74.55       85.27      9.78 o 
  10   0  11       51.09       54.20      9.65 o 
 -12   1  11       43.55       41.82      4.77 o 
 -11   1  11        9.58       10.12      2.62 o 
 -10   1  11        4.87        4.27      1.94 o 
  -9   1  11       36.96       38.18      4.50 o 
  -8   1  11       48.98       46.09      4.25 o 
  -7   1  11       78.86       77.44      6.86 o 
  -6   1  11       21.69       22.09      3.21 o 
  -5   1  11      160.42      167.91      6.31 o 
  -4   1  11      316.65      317.60     20.41 o 
  -3   1  11       32.04       39.61      2.38 o 
  -2   1  11       53.38       53.76      3.39 o 
  -1   1  11      265.05      235.64     19.74 o 
   0   1  11      140.27      138.58      9.60 o 
   1   1  11      440.43      470.96     52.65 o 
   2   1  11       90.14       89.31      7.51 o 
   3   1  11        1.35        1.11      1.04 o 
   4   1  11       37.05       36.38      3.23 o 
   5   1  11      249.21      238.38      9.33 o 
   6   1  11      293.24      270.41     10.47 o 
   7   1  11       54.75       57.44      6.04 o 
   8   1  11       46.06       36.80      5.24 o 
   9   1  11        1.37       -1.52      1.99 o 
  10   1  11       30.53       41.92      6.00 o 
 -12   2  11        1.75        1.95      1.73 o 
 -11   2  11        4.51        3.20      1.88 o 
 -10   2  11       20.54       22.49      3.43 o 
  -9   2  11        9.77       12.58      2.25 o 
  -8   2  11      152.87      138.74      7.19 o 
  -7   2  11      150.19      149.17     11.86 o 
  -6   2  11      388.90      385.95     25.63 o 
  -5   2  11      145.96      133.69      7.67 o 
  -4   2  11       22.18       21.31      1.96 o 
  -3   2  11      162.38      176.15     11.48 o 
  -2   2  11      104.83      109.40     11.89 o 
  -1   2  11       79.93       88.28      5.72 o 
   0   2  11      271.17      288.17     19.23 o 
   1   2  11      215.40      200.04      9.36 o 
   2   2  11       57.79       56.92      4.26 o 
   3   2  11      133.40      139.19      7.89 o 
   4   2  11       10.35       13.49      1.97 o 
   5   2  11       31.16       35.05      3.11 o 
   6   2  11       88.70       82.82      8.29 o 
   7   2  11        5.21        3.48      2.48 o 
   8   2  11       29.97       25.47      4.55 o 
   9   2  11       31.65       35.39      5.44 o 
  10   2  11       19.33       23.18      4.77 o 
 -12   3  11       35.94       37.57      4.66 o 
 -11   3  11       22.30       17.00      3.14 o 
 -10   3  11       28.80       27.72      3.77 o 
  -9   3  11       23.56       23.89      3.44 o 
  -8   3  11      139.45      128.30      8.31 o 
  -7   3  11       60.99       60.50     10.09 o 
  -6   3  11       14.30       14.05      2.61 o 
  -5   3  11      328.16      332.48     25.28 o 
  -4   3  11       15.36       17.00      2.30 o 
  -3   3  11      151.59      142.35     14.32 o 
  -2   3  11       29.44       31.75      2.18 o 
  -1   3  11       92.69       98.05      3.47 o 
   0   3  11      113.05      112.23      9.67 o 
   1   3  11       24.11       23.19      2.64 o 
   2   3  11       15.48       14.82      2.20 o 
   3   3  11        3.76        2.97      1.25 o 
   4   3  11      146.67      150.09      6.98 o 
   5   3  11       61.55       63.40      3.67 o 
   6   3  11       52.72       53.07      3.73 o 
   7   3  11       47.65       57.88      5.85 o 
   8   3  11       12.48       17.50      4.27 o 
   9   3  11        3.94        3.65      2.87 o 
 -11   4  11       21.64       25.38      6.19 o 
 -10   4  11       76.24       77.58     13.49 o 
  -9   4  11      109.29       96.38     16.09 o 
  -8   4  11       38.53       43.37      9.65 o 
  -7   4  11       53.73       53.88      5.75 o 
  -6   4  11       18.21       17.11      2.73 o 
  -5   4  11       15.40        9.86      2.13 o 
  -4   4  11      132.90      119.64      9.90 o 
  -3   4  11       29.47       28.46      3.04 o 
  -2   4  11      223.94      232.44     13.92 o 
  -1   4  11      182.61      149.30     12.51 o 
   0   4  11      119.49      116.08     11.51 o 
   1   4  11      157.26      142.86     13.23 o 
   2   4  11       54.25       52.80      3.23 o 
   3   4  11       12.19       12.99      2.08 o 
   4   4  11        0.43        1.51      1.31 o 
   5   4  11        8.34        6.57      1.78 o 
   6   4  11       28.13       31.65      3.31 o 
   7   4  11        9.38       10.08      2.58 o 
   8   4  11       26.91       31.97      8.91 o 
   9   4  11        0.64       -1.48      3.83 o 
 -10   5  11       20.34       23.85      4.81 o 
  -9   5  11       11.52       13.58      3.50 o 
  -8   5  11        2.78        3.87      2.39 o 
  -7   5  11       56.20       47.73      4.61 o 
  -6   5  11        7.31        7.29      2.13 o 
  -5   5  11       19.05       15.56      2.73 o 
  -4   5  11       15.54       15.93      2.66 o 
  -3   5  11       56.43       58.61      5.30 o 
  -2   5  11       24.81       20.83      3.66 o 
  -1   5  11      205.73      193.54      8.75 o 
   0   5  11      140.46      135.80      7.40 o 
   1   5  11       55.91       53.98      5.26 o 
   2   5  11      146.46      136.20      8.49 o 
   3   5  11      134.92      144.76      8.15 o 
   4   5  11      221.48      211.63     19.75 o 
   5   5  11       23.40       25.78      4.21 o 
   6   5  11        5.04        3.56      2.11 o 
   7   5  11        4.67        7.23      2.37 o 
  -8   6  11        5.04       13.24      3.50 o 
  -7   6  11        0.06        1.36      1.68 o 
  -6   6  11        2.67        3.13      1.91 o 
  -5   6  11        7.74        8.49      2.35 o 
  -4   6  11        8.45        6.86      2.22 o 
  -3   6  11       55.26       52.57      5.88 o 
  -2   6  11      118.29      114.16      8.36 o 
  -1   6  11       15.94       17.12      3.59 o 
   0   6  11        5.87        7.06      2.78 o 
   1   6  11        6.97        4.86      2.48 o 
   2   6  11       19.92       23.71      4.35 o 
   3   6  11       30.83       32.78      5.44 o 
   4   6  11       52.66       62.86     12.81 o 
   5   6  11       18.53       20.81      6.12 o 
   6   6  11        8.47        9.41      3.10 o 
  -6   7  11        3.12        7.51      2.35 o 
  -5   7  11        7.03       12.65      3.49 o 
  -4   7  11       15.37       12.16      3.45 o 
  -3   7  11       44.44       55.08      6.43 o 
  -2   7  11       63.34       78.21      9.65 o 
  -1   7  11      106.22      107.06     11.14 o 
   0   7  11        1.43        3.40      2.18 o 
   1   7  11       27.81       32.62      7.49 o 
   2   7  11        5.82        8.15      2.78 o 
   3   7  11        3.57        4.71      2.50 o 
   4   7  11        9.72       15.02      7.18 o 
 -12   0  12        0.03       -2.35      2.47 o 
 -11   0  12        2.99        4.95      3.84 o 
 -10   0  12        0.60        0.04      1.97 o 
  -9   0  12       10.57        7.69      2.97 o 
  -8   0  12       27.83       29.13      7.24 o 
  -7   0  12        8.42        6.92      2.17 o 
  -6   0  12       32.50       31.07      3.96 o 
  -5   0  12       54.54       57.34      4.14 o 
  -4   0  12       49.44       51.94      2.96 o 
  -3   0  12       57.24       58.62      3.92 o 
  -2   0  12      732.20      809.98     72.59 o 
  -1   0  12      385.95      421.46     40.87 o 
   0   0  12      228.81      253.68     46.42 o 
   1   0  12       53.23       57.67      5.94 o 
   2   0  12        5.09        3.96      2.35 o 
   3   0  12       38.75       35.14      5.69 o 
   4   0  12      337.17      289.00     14.26 o 
   5   0  12      258.23      224.89     13.38 o 
   6   0  12        8.63        7.18      3.84 o 
   7   0  12        0.93        0.99      2.97 o 
   8   0  12      148.24      141.13     12.26 o 
   9   0  12       56.94       59.15      9.65 o 
  10   0  12        0.77       -0.87      3.34 o 
 -12   1  12        7.48        6.34      2.26 o 
 -11   1  12        1.51        2.17      1.94 o 
 -10   1  12        6.81        8.86      2.48 o 
  -9   1  12       52.21       47.81      4.49 o 
  -8   1  12        4.61        4.60      1.83 o 
  -7   1  12      210.81      186.25     16.34 o 
  -6   1  12       27.22       29.43      2.55 o 
  -5   1  12      167.58      159.67      9.80 o 
  -4   1  12       46.37       44.87      2.24 o 
  -3   1  12      103.88      109.72      6.19 o 
  -2   1  12       37.07       39.54      2.66 o 
  -1   1  12      478.27      509.33     39.49 o 
   0   1  12      488.85      500.72     29.27 o 
   1   1  12      206.25      186.52     11.91 o 
   2   1  12      139.16      136.03     14.96 o 
   3   1  12      476.47      462.60     32.25 o 
   4   1  12      283.80      291.68     28.96 o 
   5   1  12       48.34       44.43      4.99 o 
   6   1  12      373.06      342.74     14.38 o 
   7   1  12       19.95       19.07      3.87 o 
   8   1  12        1.00        1.08      2.22 o 
   9   1  12       74.25       78.82      7.21 o 
  10   1  12       22.62       23.90      4.75 o 
 -12   2  12       21.28       21.08      2.99 o 
 -11   2  12       13.35       12.62      2.78 o 
 -10   2  12       22.95       18.87      3.21 o 
  -9   2  12       74.69       67.26      7.04 o 
  -8   2  12       57.30       52.21      4.49 o 
  -7   2  12       30.00       29.94      3.56 o 
  -6   2  12      443.16      437.46     35.49 o 
  -5   2  12      150.20      149.02      7.74 o 
  -4   2  12        5.76        6.94      1.39 o 
  -3   2  12       95.00       93.14      9.60 o 
  -2   2  12      371.72      334.67     36.60 o 
  -1   2  12       20.48       20.96      1.94 o 
   0   2  12       14.90       16.27      1.66 o 
   1   2  12      170.07      163.89     12.09 o 
   2   2  12      163.32      175.87     17.78 o 
   3   2  12      341.48      336.76     24.84 o 
   4   2  12      332.01      320.52     19.33 o 
   5   2  12      241.94      250.81     22.27 o 
   6   2  12       26.76       35.00      5.33 o 
   7   2  12       35.97       40.55      5.51 o 
   8   2  12       47.65       59.76      6.69 o 
   9   2  12        0.38        1.99      2.44 o 
 -11   3  12       11.35       15.32      3.00 o 
 -10   3  12        5.30        4.23      2.04 o 
  -9   3  12       51.51       40.07      4.42 o 
  -8   3  12       68.97       64.59     12.19 o 
  -7   3  12       57.10       49.27      8.41 o 
  -6   3  12      162.40      150.55      8.43 o 
  -5   3  12       33.07       39.66      3.57 o 
  -4   3  12      467.33      478.10     37.32 o 
  -3   3  12      360.33      376.09     23.58 o 
  -2   3  12      146.65      147.56     10.35 o 
  -1   3  12      135.69      122.68      8.72 o 
   0   3  12       20.72       22.80      2.63 o 
   1   3  12       44.11       46.75      3.41 o 
   2   3  12      310.03      282.83     13.31 o 
   3   3  12      258.35      262.96     12.86 o 
   4   3  12       99.59      102.40      7.98 o 
   5   3  12       99.89       98.03      6.54 o 
   6   3  12       17.29       24.69      4.68 o 
   7   3  12       10.32        9.73      2.60 o 
   8   3  12       25.99       30.74      4.12 o 
   9   3  12       11.80       12.94      3.92 o 
 -11   4  12       15.17       14.11      3.98 o 
 -10   4  12       21.97       24.64      8.17 o 
  -9   4  12       12.82       14.78      3.63 o 
  -8   4  12       21.32       21.95      6.25 o 
  -7   4  12       12.59       13.81      3.45 o 
  -6   4  12       37.30       34.17      3.67 o 
  -5   4  12      290.45      280.34     17.74 o 
  -4   4  12       81.85       79.59      5.34 o 
  -3   4  12       60.91       64.77      4.74 o 
  -2   4  12      200.99      196.66      9.54 o 
  -1   4  12      233.25      208.82     18.83 o 
   0   4  12       35.21       36.31      4.36 o 
   1   4  12       36.04       33.38      3.32 o 
   2   4  12      163.19      170.20     11.10 o 
   3   4  12      235.11      230.53     13.52 o 
   4   4  12      117.25      113.27      6.11 o 
   5   4  12       12.49       12.78      2.29 o 
   6   4  12       20.77       23.88      3.07 o 
   7   4  12       34.23       43.79      5.77 o 
   8   4  12        5.56        7.87      3.08 o 
 -10   5  12        3.55       -0.33      2.44 o 
  -9   5  12       21.41       27.83      7.42 o 
  -8   5  12       28.62       31.60      5.51 o 
  -7   5  12       32.10       28.99      3.72 o 
  -6   5  12       52.73       58.96      4.78 o 
  -5   5  12       28.17       28.78      3.58 o 
  -4   5  12        7.38       10.55      2.31 o 
  -3   5  12       37.11       36.67      4.80 o 
  -2   5  12        5.40        5.64      2.32 o 
  -1   5  12       54.96       52.70      5.50 o 
   0   5  12        9.96       10.21      2.89 o 
   1   5  12       74.14       79.90      9.28 o 
   2   5  12       48.15       56.38      4.97 o 
   3   5  12        9.58       10.82      2.41 o 
   4   5  12       38.05       37.87      3.50 o 
   5   5  12        0.01        0.79      1.68 o 
   6   5  12       67.87       79.98      5.83 o 
   7   5  12       49.46       60.51      6.39 o 
  -8   6  12       13.57       14.42      3.78 o 
  -7   6  12        3.57        6.31      2.09 o 
  -6   6  12       13.17       19.50      3.23 o 
  -5   6  12       17.02       15.15      2.90 o 
  -4   6  12        7.38        6.07      2.52 o 
  -3   6  12       15.86       14.50      3.62 o 
  -2   6  12       22.21       22.15      4.03 o 
  -1   6  12       65.64       62.55      6.34 o 
   0   6  12       61.20       59.04      6.13 o 
   1   6  12        0.17        2.02      1.73 o 
   2   6  12       79.79       90.17     11.88 o 
   3   6  12       20.39       28.38      7.05 o 
   4   6  12       19.38       26.56      6.56 o 
   5   6  12        9.03       13.82      4.70 o 
  -5   7  12        6.02        7.35      3.46 o 
  -4   7  12        7.15        8.67      2.93 o 
  -3   7  12       11.74       11.62      3.28 o 
  -2   7  12        9.94       14.28      3.71 o 
  -1   7  12       51.69       55.31      9.53 o 
   0   7  12       10.74       16.54      3.76 o 
   1   7  12       28.38       28.10      4.90 o 
   2   7  12        0.89        2.27      2.29 o 
   3   7  12        1.69        2.63      2.38 o 
 -12   0  13        3.59        9.28      4.33 o 
 -11   0  13        7.36        7.18      4.21 o 
 -10   0  13       41.27       31.97      7.86 o 
  -9   0  13        1.67       -0.14      1.87 o 
  -8   0  13       30.55       32.40      4.33 o 
  -7   0  13        0.73        0.11      1.39 o 
  -6   0  13        8.57        8.10      2.32 o 
  -5   0  13      211.56      197.04     36.42 o 
  -4   0  13        2.68        3.37      1.30 o 
  -3   0  13      102.18      109.15     10.08 o 
  -2   0  13      249.89      283.54     20.12 o 
  -1   0  13     1152.95     1260.53    229.50 o 
   0   0  13        2.41        3.47      1.79 o 
   1   0  13       82.02       86.65      7.43 o 
   2   0  13      224.02      203.94     11.40 o 
   3   0  13      231.84      210.01     12.02 o 
   4   0  13       70.12       65.84      7.43 o 
   5   0  13      162.89      156.52     11.64 o 
   6   0  13      419.16      405.96     19.10 o 
   7   0  13      161.76      152.79     12.63 o 
   8   0  13        0.36        0.99      3.22 o 
   9   0  13        0.67        2.72      3.46 o 
 -12   1  13       12.17       11.47      2.89 o 
 -11   1  13       12.01       15.92      3.46 o 
 -10   1  13       61.86       65.45      6.22 o 
  -9   1  13        9.58        7.94      2.33 o 
  -8   1  13      273.93      275.98     27.91 o 
  -7   1  13      214.52      195.52     21.47 o 
  -6   1  13      143.64      132.56      8.13 o 
  -5   1  13      146.57      153.49      9.41 o 
  -4   1  13       31.32       33.03      2.49 o 
  -3   1  13      252.75      235.52     17.19 o 
  -2   1  13       30.33       27.51      2.55 o 
  -1   1  13      103.15      107.99      9.65 o 
   0   1  13      234.75      215.76     19.95 o 
   1   1  13       78.02       72.80      6.53 o 
   2   1  13       64.70       72.35      5.44 o 
   3   1  13      521.44      521.29     47.65 o 
   4   1  13      463.30      473.51     54.73 o 
   5   1  13       16.86       14.20      3.27 o 
   6   1  13      257.13      248.40     10.64 o 
   7   1  13        6.69        6.03      2.75 o 
   8   1  13       32.08       30.76      4.98 o 
   9   1  13       27.22       27.87      5.16 o 
 -12   2  13        0.15        0.29      1.91 o 
 -11   2  13        0.66        0.49      1.74 o 
 -10   2  13       14.96       14.75      2.97 o 
  -9   2  13       59.16       62.21      4.97 o 
  -8   2  13       81.76       72.20      7.16 o 
  -7   2  13       17.14       18.29      2.90 o 
  -6   2  13      181.26      166.58     15.94 o 
  -5   2  13       22.61       21.98      2.57 o 
  -4   2  13       24.38       23.30      2.34 o 
  -3   2  13      135.18      132.50     12.64 o 
  -2   2  13      213.97      217.12     17.02 o 
  -1   2  13       92.28       97.53      7.29 o 
   0   2  13      750.29      746.54     57.25 o 
   1   2  13      108.67      115.27     11.21 o 
   2   2  13      578.03      598.08     42.01 o 
   3   2  13      114.20      117.38      8.74 o 
   4   2  13      253.62      247.23     17.17 o 
   5   2  13       38.70       42.73      5.08 o 
   6   2  13       44.17       43.45      4.38 o 
   7   2  13       24.36       29.14      4.85 o 
   8   2  13        8.34        7.06      3.22 o 
   9   2  13        0.27        5.35      2.97 o 
 -11   3  13       10.08        9.92      2.81 o 
 -10   3  13       36.93       32.99      4.17 o 
  -9   3  13       31.29       29.21      3.87 o 
  -8   3  13       40.22       37.07      5.16 o 
  -7   3  13       80.66       80.91     17.27 o 
  -6   3  13       68.43       75.25      6.51 o 
  -5   3  13      365.33      372.61     28.51 o 
  -4   3  13       77.31       76.57      8.62 o 
  -3   3  13     1250.20     1328.94    104.64 o 
  -2   3  13        1.45        0.77      1.14 o 
  -1   3  13       91.34       88.10      5.69 o 
   0   3  13       27.15       24.72      2.82 o 
   1   3  13      243.10      235.82     21.82 o 
   2   3  13      192.15      186.99      9.19 o 
   3   3  13      317.64      321.35     18.85 o 
   4   3  13      170.78      176.02     15.24 o 
   5   3  13       83.22       83.90      6.09 o 
   6   3  13       52.48       57.56      5.52 o 
   7   3  13       12.70       15.00      3.09 o 
   8   3  13        1.97        3.42      3.40 o 
 -10   4  13        4.07        0.34      2.08 o 
  -9   4  13       24.92       22.60      4.50 o 
  -8   4  13        0.71        2.78      2.36 o 
  -7   4  13       20.59       18.11      3.75 o 
  -6   4  13       24.99       26.91      3.69 o 
  -5   4  13      117.99      123.90      7.14 o 
  -4   4  13      150.11      170.73     15.38 o 
  -3   4  13      100.86      107.54     11.46 o 
  -2   4  13       44.66       43.88      4.94 o 
  -1   4  13      362.15      359.24     34.78 o 
   0   4  13      148.79      140.28     13.43 o 
   1   4  13       89.65       90.81      6.20 o 
   2   4  13      172.21      177.56      6.79 o 
   3   4  13      175.19      169.89      7.76 o 
   4   4  13       23.94       24.05      2.91 o 
   5   4  13       86.62       88.71      7.95 o 
   6   4  13      130.31      143.97     11.65 o 
   7   4  13       16.15       23.72      5.94 o 
   8   4  13        4.20        4.78      2.97 o 
  -9   5  13        4.82        3.58      3.03 o 
  -8   5  13       22.12       21.27      6.62 o 
  -7   5  13        2.50        1.55      2.41 o 
  -6   5  13       28.41       36.59      4.56 o 
  -5   5  13       63.63       64.78      7.57 o 
  -4   5  13       67.89       77.76      8.59 o 
  -3   5  13       47.16       39.13      5.03 o 
  -2   5  13       13.23       14.86      3.41 o 
  -1   5  13       77.64       75.62      6.06 o 
   0   5  13       49.51       46.76      5.44 o 
   1   5  13      226.48      222.92     15.17 o 
   2   5  13      184.11      180.06     15.24 o 
   3   5  13       11.57       11.40      2.56 o 
   4   5  13      124.50      146.34     14.70 o 
   5   5  13      150.78      162.69     18.56 o 
   6   5  13       27.04       31.74      4.13 o 
  -8   6  13        7.38        8.60      3.32 o 
  -7   6  13       14.91       12.76      2.73 o 
  -6   6  13       20.35       24.39      3.60 o 
  -5   6  13        0.57        2.89      2.27 o 
  -4   6  13       53.72       59.78      6.51 o 
  -3   6  13       51.43       51.85      6.08 o 
  -2   6  13       23.72       27.47      4.68 o 
  -1   6  13        7.10        5.55      2.61 o 
   0   6  13       54.49       60.20      6.34 o 
   1   6  13       17.05       21.00      3.36 o 
   2   6  13        6.03        7.91      2.67 o 
   3   6  13       24.02       33.82      7.49 o 
   4   6  13       23.60       30.73      5.05 o 
   5   6  13       26.85       30.40      6.25 o 
  -5   7  13        2.29        2.12      2.48 o 
  -4   7  13       25.35       24.87      4.85 o 
  -3   7  13        5.48        5.98      2.80 o 
  -2   7  13        9.52       11.28      3.49 o 
  -1   7  13       32.98       40.95      8.78 o 
   0   7  13       16.48       15.90      3.92 o 
   1   7  13        0.87        0.04      2.01 o 
   2   7  13        5.96        9.43      3.19 o 
 -12   0  14        1.01        1.48      3.22 o 
 -11   0  14        0.69        0.49      2.72 o 
 -10   0  14       48.73       51.48      8.79 o 
  -9   0  14       39.91       44.26      9.53 o 
  -8   0  14       33.44       35.15      4.66 o 
  -7   0  14        0.30        1.29      1.78 o 
  -6   0  14        1.39        0.23      1.53 o 
  -5   0  14      744.94      696.15     91.56 o 
  -4   0  14      854.73      795.31     86.35 o 
  -3   0  14      373.81      389.68     31.39 o 
  -2   0  14      221.60      233.20     22.69 o 
  -1   0  14        2.76        5.03      1.83 o 
   0   0  14        4.78        4.70      2.60 o 
   1   0  14       57.20       54.21      6.31 o 
   2   0  14      160.44      138.58      9.78 o 
   3   0  14      198.14      175.64     11.64 o 
   4   0  14      122.46      108.57      9.66 o 
   5   0  14        2.05       -0.12      2.72 o 
   6   0  14       95.35       89.61      9.78 o 
   7   0  14      159.40      161.32     13.12 o 
   8   0  14        2.72        2.23      3.09 o 
   9   0  14       15.59       12.25      5.44 o 
 -12   1  14       10.71       15.68      3.88 o 
 -11   1  14       13.42       15.75      3.20 o 
 -10   1  14       12.22       12.04      2.82 o 
  -9   1  14       64.90       62.69      5.96 o 
  -8   1  14       12.30        9.55      3.96 o 
  -7   1  14      466.52      449.41     34.56 o 
  -6   1  14      366.69      352.03     33.77 o 
  -5   1  14        3.60        4.46      1.39 o 
  -4   1  14       40.37       44.77      3.90 o 
  -3   1  14       41.95       39.94      3.32 o 
  -2   1  14       39.70       42.68      4.86 o 
  -1   1  14      102.66      102.21     10.06 o 
   0   1  14      177.15      183.38     17.03 o 
   1   1  14      391.34      370.09     39.46 o 
   2   1  14       89.29       87.55     11.30 o 
   3   1  14      177.49      175.77     18.02 o 
   4   1  14      641.78      598.25     18.75 o 
   5   1  14       50.11       47.63      5.88 o 
   6   1  14       45.58       43.79      5.54 o 
   7   1  14        2.86        1.85      2.39 o 
   8   1  14       10.67       13.52      3.67 o 
   9   1  14        3.15        3.09      2.96 o 
 -11   2  14        0.44        1.56      1.69 o 
 -10   2  14       47.82       46.18      4.83 o 
  -9   2  14       37.35       38.27      4.77 o 
  -8   2  14       93.99      101.55      7.51 o 
  -7   2  14       69.67       64.32      7.98 o 
  -6   2  14      109.25      107.22      8.99 o 
  -5   2  14      496.75      534.68     41.86 o 
  -4   2  14     1776.16     1535.80    227.67 o 
  -3   2  14       45.65       42.61      3.79 o 
  -2   2  14       47.57       55.94      3.14 o 
  -1   2  14      429.36      399.01     33.72 o 
   0   2  14       84.64       85.40      5.19 o 
   1   2  14      376.36      379.87     30.43 o 
   2   2  14      581.08      574.71     49.89 o 
   3   2  14       54.60       51.95      4.19 o 
   4   2  14       80.39       89.91     10.22 o 
   5   2  14       15.20       17.70      3.79 o 
   6   2  14       36.51       36.75      4.23 o 
   7   2  14        3.17        2.71      2.53 o 
   8   2  14       28.37       37.62      5.77 o 
 -11   3  14        6.55        8.77      2.71 o 
 -10   3  14       10.46       10.70      2.75 o 
  -9   3  14       15.26       15.98      4.64 o 
  -8   3  14       25.82       28.19      4.63 o 
  -7   3  14      109.46       95.96     24.51 o 
  -6   3  14      201.91      217.89     34.31 o 
  -5   3  14      299.04      305.11     24.56 o 
  -4   3  14      149.54      151.13     13.23 o 
  -3   3  14      239.43      250.75     18.87 o 
  -2   3  14      783.42      734.23     68.31 o 
  -1   3  14      197.36      179.55      8.22 o 
   0   3  14      657.17      670.76     45.97 o 
   1   3  14       60.53       62.84      4.15 o 
   2   3  14      116.68      106.82     13.33 o 
   3   3  14      105.71      103.65      5.50 o 
   4   3  14      212.96      224.45     13.40 o 
   5   3  14       32.14       38.39      4.31 o 
   6   3  14        1.69        1.42      1.83 o 
   7   3  14        0.32        1.29      1.81 o 
   8   3  14        3.40        6.95      3.29 o 
 -10   4  14        2.53        2.41      2.52 o 
  -9   4  14       12.48       17.30      4.02 o 
  -8   4  14        8.53       10.23      3.27 o 
  -7   4  14       13.10       15.86      4.08 o 
  -6   4  14       81.74       76.43      6.05 o 
  -5   4  14      121.11      130.01     11.04 o 
  -4   4  14       40.00       47.51      4.20 o 
  -3   4  14      345.46      336.49     18.10 o 
  -2   4  14      156.70      147.83      7.88 o 
  -1   4  14       45.74       49.03      5.38 o 
   0   4  14      142.19      141.84     17.46 o 
   1   4  14      270.38      256.30     26.95 o 
   2   4  14       68.41       74.55      4.72 o 
   3   4  14      331.65      333.33     19.52 o 
   4   4  14       23.09       24.10      2.99 o 
   5   4  14        6.33        7.53      2.05 o 
   6   4  14       15.94       23.05      3.57 o 
   7   4  14       26.52       31.65      4.30 o 
  -9   5  14        0.03        0.87      2.62 o 
  -8   5  14        6.01        4.18      2.62 o 
  -7   5  14       20.30       22.75      4.36 o 
  -6   5  14       42.41       52.72      7.47 o 
  -5   5  14       96.81      102.08      5.72 o 
  -4   5  14       14.35       14.73      3.54 o 
  -3   5  14       56.64       63.32      5.95 o 
  -2   5  14       38.11       36.69      5.05 o 
  -1   5  14       28.37       25.41      4.42 o 
   0   5  14      254.59      244.76     29.05 o 
   1   5  14       51.29       56.01      6.09 o 
   2   5  14        0.02       -0.39      1.51 o 
   3   5  14       24.82       23.44      3.51 o 
   4   5  14       30.36       33.31      4.15 o 
   5   5  14       82.30       82.48      6.34 o 
   6   5  14       43.68       46.58      4.95 o 
  -7   6  14        8.31       12.30      3.61 o 
  -6   6  14       52.05       50.82      6.30 o 
  -5   6  14       25.07       28.58      4.88 o 
  -4   6  14       11.33       13.31      3.60 o 
  -3   6  14        2.93        5.27      2.56 o 
  -2   6  14       11.87       12.47      3.49 o 
  -1   6  14       15.98       16.78      3.93 o 
   0   6  14        4.48        4.92      2.76 o 
   1   6  14        4.82        3.66      1.85 o 
   2   6  14       20.85       26.90      4.72 o 
   3   6  14       15.34       19.22      5.69 o 
   4   6  14       39.55       47.82      6.42 o 
  -3   7  14       17.67       18.78      4.07 o 
  -2   7  14       19.16       22.41      4.46 o 
  -1   7  14        5.19        4.21      3.59 o 
   0   7  14       20.66       22.85      4.65 o 
 -12   0  15        4.41        7.67      4.33 o 
 -11   0  15       41.19       43.31      8.54 o 
 -10   0  15       67.32       74.25     10.40 o 
  -9   0  15       72.13       66.08      9.90 o 
  -8   0  15      133.13      133.36     18.76 o 
  -7   0  15      431.81      399.43     60.95 o 
  -6   0  15        0.72        1.77      1.79 o 
  -5   0  15      351.08      345.38     49.96 o 
  -4   0  15      186.64      184.91     22.79 o 
  -3   0  15      154.61      180.69     21.05 o 
  -2   0  15       80.52       83.76      6.40 o 
  -1   0  15       15.36       11.75      3.59 o 
   0   0  15       31.10       24.25      5.07 o 
   1   0  15       45.43       40.46      6.43 o 
   2   0  15       60.45       50.12      7.18 o 
   3   0  15        2.69        3.46      2.85 o 
   4   0  15       19.83       12.87      4.33 o 
   5   0  15       41.52       32.54      7.05 o 
   6   0  15       41.24       44.17      8.17 o 
   7   0  15        0.14        2.72      3.46 o 
   8   0  15        0.07        0.74      3.22 o 
 -11   1  15        0.96        3.60      1.94 o 
 -10   1  15       13.18       13.87      2.93 o 
  -9   1  15      121.35      120.28     11.74 o 
  -8   1  15       64.45       68.64      5.58 o 
  -7   1  15      101.40       98.88      6.60 o 
  -6   1  15      375.23      377.28     30.05 o 
  -5   1  15        8.85        8.46      1.78 o 
  -4   1  15      306.20      309.88     20.48 o 
  -3   1  15      243.58      233.67     13.45 o 
  -2   1  15      275.30      261.34     21.23 o 
  -1   1  15      182.10      191.30     15.86 o 
   0   1  15      322.45      314.95     29.18 o 
   1   1  15       67.02       71.09      7.80 o 
   2   1  15       49.61       48.94      5.15 o 
   3   1  15        5.29        4.98      1.87 o 
   4   1  15       10.39       10.01      2.93 o 
   5   1  15       20.70       23.93      4.32 o 
   6   1  15       12.90       16.48      3.83 o 
   7   1  15       14.88       13.81      3.57 o 
   8   1  15        7.66        6.26      2.97 o 
 -11   2  15        4.91        3.52      2.18 o 
 -10   2  15       14.79       18.97      3.33 o 
  -9   2  15        0.04        0.66      1.68 o 
  -8   2  15        7.38        5.90      2.09 o 
  -7   2  15      140.98      134.27     13.76 o 
  -6   2  15      177.75      175.54     12.62 o 
  -5   2  15       80.13       86.14      9.16 o 
  -4   2  15      386.82      424.18     37.54 o 
  -3   2  15      682.88      671.51     49.44 o 
  -2   2  15      424.29      429.68     44.92 o 
  -1   2  15      638.21      598.21     53.99 o 
   0   2  15      170.49      171.83     12.98 o 
   1   2  15       33.66       33.69      4.50 o 
   2   2  15       38.89       38.19      4.38 o 
   3   2  15       83.46       86.68      7.54 o 
   4   2  15      180.07      186.35     23.00 o 
   5   2  15       25.94       27.22      3.71 o 
   6   2  15        9.05       10.75      3.41 o 
   7   2  15       27.92       31.88      5.20 o 
   8   2  15        0.14       -3.20      2.13 o 
 -11   3  15        2.39        2.21      2.06 o 
 -10   3  15        0.76        2.14      2.14 o 
  -9   3  15       31.96       37.69     13.73 o 
  -8   3  15       32.91       30.19      6.43 o 
  -7   3  15        4.14        7.76      2.78 o 
  -6   3  15      146.80      148.92     22.29 o 
  -5   3  15       61.38       65.49      5.28 o 
  -4   3  15      305.52      298.05     25.44 o 
  -3   3  15      121.29      121.25      9.41 o 
  -2   3  15      714.68      712.35     89.26 o 
  -1   3  15       10.29        9.95      2.17 o 
   0   3  15       43.73       42.96      3.84 o 
   1   3  15       14.54       19.22      2.79 o 
   2   3  15       68.88       67.56      4.51 o 
   3   3  15        7.34        7.47      1.92 o 
   4   3  15       30.15       30.80      3.92 o 
   5   3  15       38.91       45.83      5.76 o 
   6   3  15       16.44       21.83      3.54 o 
   7   3  15       13.13       18.80      3.31 o 
 -10   4  15        6.59        8.13      3.19 o 
  -9   4  15       20.10       19.51      4.70 o 
  -8   4  15        9.56       13.61      6.99 o 
  -7   4  15       12.22       11.78      4.95 o 
  -6   4  15       18.83       21.98      3.22 o 
  -5   4  15      125.03      143.19     14.54 o 
  -4   4  15      130.46      125.01     16.40 o 
  -3   4  15       40.15       36.87      5.26 o 
  -2   4  15       90.65       93.78      6.69 o 
  -1   4  15       16.04       16.71      3.77 o 
   0   4  15       45.38       44.66      5.34 o 
   1   4  15        3.47        2.78      2.17 o 
   2   4  15       36.87       41.86      5.41 o 
   3   4  15       58.95       65.85      4.37 o 
   4   4  15       65.55       68.72      4.76 o 
   5   4  15       68.94       76.77      5.50 o 
   6   4  15        7.97       11.61      2.82 o 
  -8   5  15       16.16       16.53      3.85 o 
  -7   5  15       36.39       40.21      8.41 o 
  -6   5  15       40.57       47.68      4.71 o 
  -5   5  15       16.37       18.51      3.87 o 
  -4   5  15        4.16        5.00      2.48 o 
  -3   5  15       48.60       52.82      6.04 o 
  -2   5  15        9.83       11.07      3.19 o 
  -1   5  15        9.50       12.05      3.35 o 
   0   5  15        5.91        8.70      4.08 o 
   1   5  15       37.23       39.44      5.37 o 
   2   5  15       42.64       45.46      4.77 o 
   3   5  15       64.16       74.50      7.03 o 
   4   5  15       27.44       28.66      5.12 o 
   5   5  15        4.35        8.52      4.45 o 
  -6   6  15        1.43        3.12      2.57 o 
  -5   6  15       14.00       13.34      4.64 o 
  -4   6  15      122.12      125.78      8.40 o 
  -3   6  15       36.25       41.63      5.77 o 
  -2   6  15       15.12       14.81      3.71 o 
  -1   6  15       10.58       12.55      3.45 o 
   0   6  15       45.00       51.88      6.26 o 
   1   6  15        6.20        9.72      2.35 o 
   2   6  15        1.29        2.27      2.14 o 
   3   6  15       21.71       32.91      6.80 o 
 -11   0  16       35.14       38.73      8.17 o 
 -10   0  16       21.07       30.93      7.05 o 
  -9   0  16      238.11      244.17     44.09 o 
  -8   0  16       56.80       65.72     14.54 o 
  -7   0  16       29.31       27.99      6.50 o 
  -6   0  16        2.48       -1.19      1.62 o 
  -5   0  16        6.59        7.65      2.40 o 
  -4   0  16       81.87       72.15     12.81 o 
  -3   0  16       91.93       84.18      7.61 o 
  -2   0  16        5.18        3.59      2.60 o 
  -1   0  16        4.49        7.30      3.22 o 
   0   0  16       51.64       55.44      6.68 o 
   1   0  16        2.53        1.61      2.47 o 
   2   0  16       74.66       60.27      7.43 o 
   3   0  16       12.54       18.19      4.95 o 
   4   0  16       32.57       27.22      6.06 o 
   5   0  16        1.46        3.84      3.59 o 
   6   0  16        0.16        0.62      2.97 o 
   7   0  16        3.00        7.92      4.33 o 
   8   0  16        1.68        0.62      3.71 o 
 -11   1  16        9.30       11.03      2.99 o 
 -10   1  16       87.05       86.66      6.06 o 
  -9   1  16      124.81      131.39      9.35 o 
  -8   1  16        0.24       -0.77      1.42 o 
  -7   1  16       59.56       54.94      6.15 o 
  -6   1  16      305.76      277.15     22.61 o 
  -5   1  16       97.42       90.21      7.72 o 
  -4   1  16      147.33      154.18     11.37 o 
  -3   1  16      165.29      158.04     14.50 o 
  -2   1  16      129.31      125.32      8.21 o 
  -1   1  16      119.36      109.43     13.65 o 
   0   1  16       44.23       37.14      5.43 o 
   1   1  16       17.49       21.94      3.02 o 
   2   1  16       28.24       26.15      3.32 o 
   3   1  16       57.42       54.80      5.13 o 
   4   1  16       58.04       48.26      5.73 o 
   5   1  16       63.42       66.60      6.28 o 
   6   1  16        2.48        4.09      2.53 o 
   7   1  16        6.76       12.62      3.45 o 
   8   1  16        1.43        4.15      2.93 o 
 -11   2  16        1.32        4.33      2.14 o 
 -10   2  16       30.20       26.90      3.88 o 
  -9   2  16        4.25        2.99      1.87 o 
  -8   2  16      124.73      115.29      8.54 o 
  -7   2  16       43.72       51.84      4.76 o 
  -6   2  16       23.87       23.73      7.24 o 
  -5   2  16       19.32       20.40      2.88 o 
  -4   2  16      105.20      115.15     11.40 o 
  -3   2  16       59.73       62.33      4.20 o 
  -2   2  16      112.10      106.16      8.80 o 
  -1   2  16      326.28      304.78     28.39 o 
   0   2  16       14.38       12.55      3.57 o 
   1   2  16       11.27        9.91      2.29 o 
   2   2  16      170.10      167.33     15.54 o 
   3   2  16       67.76       69.60      6.72 o 
   4   2  16       90.26       97.23      5.68 o 
   5   2  16        3.91        5.90      2.18 o 
   6   2  16        5.59        7.30      3.06 o 
   7   2  16       47.47       54.24      6.82 o 
 -10   3  16        1.51        0.86      2.24 o 
  -9   3  16        7.07        4.94      2.64 o 
  -8   3  16       23.79       26.07      4.50 o 
  -7   3  16       63.59       63.93     10.52 o 
  -6   3  16       66.83       64.46     14.60 o 
  -5   3  16       11.89       16.92      2.79 o 
  -4   3  16       17.22       18.42      4.09 o 
  -3   3  16       30.12       26.83      4.33 o 
  -2   3  16       25.42       21.79      3.80 o 
  -1   3  16      160.16      159.75     22.35 o 
   0   3  16       40.00       45.59      4.12 o 
   1   3  16        4.56        3.18      1.69 o 
   2   3  16       49.47       50.23      4.57 o 
   3   3  16       23.93       25.22      2.99 o 
   4   3  16       18.42       18.34      3.18 o 
   5   3  16       37.50       49.98      7.58 o 
   6   3  16       74.65       91.96      9.31 o 
   7   3  16        0.21        2.05      2.04 o 
  -9   4  16        3.72        6.16      2.83 o 
  -8   4  16        3.13        4.31      2.71 o 
  -7   4  16       10.98       12.88      3.58 o 
  -6   4  16       36.66       40.19      9.16 o 
  -5   4  16       43.79       46.16      4.64 o 
  -4   4  16       75.73       72.43      6.32 o 
  -3   4  16       38.30       39.59     10.39 o 
  -2   4  16       71.04       71.54     11.20 o 
  -1   4  16       88.22       93.36      6.77 o 
   0   4  16       27.94       26.32      5.88 o 
   1   4  16       11.65        8.85      2.93 o 
   2   4  16       25.61       31.26      4.84 o 
   3   4  16       55.65       60.56      4.47 o 
   4   4  16        4.55        4.31      1.81 o 
   5   4  16       12.44       12.46      2.83 o 
   6   4  16        2.28        2.50      2.15 o 
  -8   5  16        5.43       10.26      3.50 o 
  -7   5  16        9.84       10.80      3.35 o 
  -6   5  16       19.76       21.28      4.11 o 
  -5   5  16       54.89       58.13      6.43 o 
  -4   5  16       25.60       26.50      4.63 o 
  -3   5  16        7.49        5.18      2.59 o 
  -2   5  16        5.43        4.48      2.57 o 
  -1   5  16       18.10       20.63      4.11 o 
   0   5  16       37.62       40.64      5.60 o 
   1   5  16        7.45       13.18      3.58 o 
   2   5  16        1.11        1.11      1.64 o 
   3   5  16        2.23        1.90      1.78 o 
   4   5  16        7.13       10.71      2.63 o 
  -5   6  16       66.49       71.08      6.94 o 
  -4   6  16       15.46       15.42      3.70 o 
  -3   6  16       30.75       42.60      5.88 o 
  -2   6  16        1.09        1.21      2.20 o 
  -1   6  16        9.26       14.85      3.63 o 
   0   6  16       14.24       11.87      3.77 o 
   1   6  16        4.96        5.08      2.24 o 
   2   6  16        5.79        5.94      3.02 o 
 -11   0  17        6.08        8.66      4.33 o 
 -10   0  17       31.88       37.49      7.79 o 
  -9   0  17       10.53       15.96      4.95 o 
  -8   0  17        5.04        7.06      2.71 o 
  -7   0  17        2.13        1.90      1.87 o 
  -6   0  17        7.34        4.74      2.20 o 
  -5   0  17       50.22       39.13      5.01 o 
  -4   0  17       73.23       78.53     10.71 o 
  -3   0  17        4.61        2.81      1.62 o 
  -2   0  17       18.32       17.07      4.58 o 
  -1   0  17       52.37       45.79      6.93 o 
   0   0  17       45.84       36.26      6.56 o 
   1   0  17       67.94       56.80      7.05 o 
   2   0  17       26.16       19.30      5.07 o 
   3   0  17       28.65       16.83      4.95 o 
   4   0  17        0.58        3.46      3.09 o 
   5   0  17        9.73       10.27      4.58 o 
   6   0  17        0.49        1.48      3.22 o 
   7   0  17       35.55       44.67      9.03 o 
 -11   1  17       10.57       12.63      3.01 o 
 -10   1  17       28.59       29.56      5.28 o 
  -9   1  17       35.22       39.17      5.79 o 
  -8   1  17       41.12       41.20      6.18 o 
  -7   1  17       41.53       42.70      4.37 o 
  -6   1  17       31.53       28.14      2.99 o 
  -5   1  17        8.00        7.30      1.74 o 
  -4   1  17       96.73       90.83      9.20 o 
  -3   1  17       61.21       58.27      5.04 o 
  -2   1  17       10.02       14.36      2.01 o 
  -1   1  17       24.24       20.35      3.11 o 
   0   1  17        8.22       10.89      2.28 o 
   1   1  17       61.56       55.71      8.06 o 
   2   1  17       54.27       58.82      7.13 o 
   3   1  17       66.98       55.02      5.95 o 
   4   1  17       64.37       57.23      6.30 o 
   5   1  17       11.93       14.72      3.67 o 
   6   1  17       55.52       59.27      6.91 o 
   7   1  17        0.81        1.31      2.60 o 
 -10   2  17       15.02       16.29      3.14 o 
  -9   2  17       59.18       61.30     10.16 o 
  -8   2  17       36.44       42.00      4.55 o 
  -7   2  17        5.99        8.89      2.33 o 
  -6   2  17        9.33        7.26      2.67 o 
  -5   2  17        8.57        6.99      2.54 o 
  -4   2  17       21.21       23.53      3.93 o 
  -3   2  17        2.25        2.69      1.56 o 
  -2   2  17       18.21       21.21      5.12 o 
  -1   2  17       16.42       17.43      2.75 o 
   0   2  17       93.10       86.08      9.55 o 
   1   2  17       65.42       62.44      4.61 o 
   2   2  17      122.92      108.64     12.19 o 
   3   2  17       16.42       17.92      3.16 o 
   4   2  17       72.79       71.53      8.61 o 
   5   2  17       21.43       27.04      4.90 o 
   6   2  17        1.10        0.38      2.18 o 
   7   2  17        9.51        8.15      3.48 o 
 -10   3  17        5.62        8.47      3.32 o 
  -9   3  17       18.62       21.87      8.23 o 
  -8   3  17       29.49       37.92     14.72 o 
  -7   3  17       16.00       16.33      5.75 o 
  -6   3  17       19.27       18.17      3.75 o 
  -5   3  17        0.11        0.57      1.45 o 
  -4   3  17       16.57       18.35      3.71 o 
  -3   3  17       36.32       34.89      4.86 o 
  -2   3  17        8.45        8.85      2.91 o 
  -1   3  17        0.72        1.18      2.01 o 
   0   3  17       10.99       10.03      2.34 o 
   1   3  17       16.53       13.18      2.59 o 
   2   3  17       17.46       14.94      2.81 o 
   3   3  17      114.29      115.19     10.72 o 
   4   3  17       34.70       49.55      5.05 o 
   5   3  17       16.08       21.57      3.54 o 
   6   3  17       19.63       23.30      3.72 o 
  -9   4  17       21.88       17.29      4.28 o 
  -8   4  17       11.38       10.41      3.28 o 
  -7   4  17       12.48       14.26      4.95 o 
  -6   4  17        5.49        6.23      2.94 o 
  -5   4  17        7.50        4.14      2.36 o 
  -4   4  17        4.03        1.76      1.92 o 
  -3   4  17       71.98       61.79      6.34 o 
  -2   4  17        7.97       11.16      3.65 o 
  -1   4  17       35.24       35.88      5.25 o 
   0   4  17       16.55       15.77      3.85 o 
   1   4  17        1.29        1.42      2.05 o 
   2   4  17       12.33       20.14      4.82 o 
   3   4  17       27.41       31.52      3.48 o 
   4   4  17       13.68       14.30      2.98 o 
   5   4  17        0.74        1.49      1.91 o 
  -7   5  17        8.42        9.40      4.95 o 
  -6   5  17        5.99        4.08      3.59 o 
  -5   5  17       21.16       24.63      4.58 o 
  -4   5  17       14.17       18.43      3.97 o 
  -3   5  17       21.62       29.90      4.93 o 
  -2   5  17       15.97       12.53      3.45 o 
  -1   5  17        8.21        8.92      3.15 o 
   0   5  17       18.99       21.21      4.26 o 
   1   5  17        4.34        7.78      2.67 o 
   2   5  17        6.26        8.48      2.30 o 
   3   5  17        8.55        8.47      3.19 o 
  -4   6  17        0.70        2.67      2.52 o 
  -3   6  17        0.01        1.93      2.14 o 
  -2   6  17       10.73       15.42      3.66 o 
  -1   6  17       37.18       51.67      6.62 o 
   0   6  17       10.78       11.78      3.49 o 
 -10   0  18      118.62      137.76     12.87 o 
  -9   0  18      101.82      101.37     10.64 o 
  -8   0  18        1.12        2.70      2.22 o 
  -7   0  18        0.01        0.10      1.66 o 
  -6   0  18       49.60       57.52      6.00 o 
  -5   0  18       13.77       15.61      3.37 o 
  -4   0  18       68.46       70.06      8.23 o 
  -3   0  18       29.66       20.91      5.32 o 
  -2   0  18       22.89       17.32      4.95 o 
  -1   0  18      253.84      222.13     13.50 o 
   0   0  18       23.16       23.63      5.69 o 
   1   0  18      203.83      142.05     11.39 o 
   2   0  18       11.40        8.66      3.96 o 
   3   0  18        6.13        2.23      3.22 o 
   4   0  18       10.29        7.42      3.96 o 
   5   0  18       11.63       11.63      4.70 o 
   6   0  18        0.91        1.48      3.34 o 
 -10   1  18        5.15        3.52      2.11 o 
  -9   1  18       28.17       30.14      3.97 o 
  -8   1  18       52.92       55.41      5.16 o 
  -7   1  18       23.17       24.29      3.51 o 
  -6   1  18       51.04       48.68      4.92 o 
  -5   1  18       88.88       83.58      6.00 o 
  -4   1  18      106.90      109.40      8.09 o 
  -3   1  18       77.77       76.53      7.20 o 
  -2   1  18        4.77        4.52      1.80 o 
  -1   1  18      259.45      220.50     23.97 o 
   0   1  18       33.08       27.10      3.51 o 
   1   1  18      247.91      242.61     25.15 o 
   2   1  18       37.29       33.98      4.85 o 
   3   1  18       27.07       24.94      4.55 o 
   4   1  18        7.55        6.59      2.62 o 
   5   1  18       13.67       12.75      3.84 o 
   6   1  18       32.12       34.22      5.49 o 
 -10   2  18       31.56       31.16      4.36 o 
  -9   2  18        3.27        7.27      2.24 o 
  -8   2  18        2.92        4.52      1.95 o 
  -7   2  18        0.36        0.43      2.01 o 
  -6   2  18       18.10       23.74      8.41 o 
  -5   2  18       27.96       27.89      8.17 o 
  -4   2  18       35.11       37.80      4.45 o 
  -3   2  18      107.25       93.99     15.97 o 
  -2   2  18        0.34        1.24      1.51 o 
  -1   2  18       55.96       49.33      4.59 o 
   0   2  18       75.41       67.45      7.15 o 
   1   2  18        2.76        2.88      1.80 o 
   2   2  18       73.36       75.91      5.93 o 
   3   2  18        4.44        5.09      2.07 o 
   4   2  18       10.58       12.88      3.49 o 
   5   2  18        5.91        9.52      3.19 o 
   6   2  18       15.58       15.66      4.17 o 
  -9   3  18       42.80       43.85     16.70 o 
  -8   3  18       19.03       17.01      7.73 o 
  -7   3  18        3.34        5.05      2.66 o 
  -6   3  18        4.95        5.51      2.62 o 
  -5   3  18       34.71       45.90      9.28 o 
  -4   3  18        4.87        5.79      2.53 o 
  -3   3  18       24.67       23.63      5.32 o 
  -2   3  18      118.83      108.16     19.13 o 
  -1   3  18       38.79       37.85      6.31 o 
   0   3  18        4.83        3.66      2.44 o 
   1   3  18        3.95        2.68      1.89 o 
   2   3  18       19.96       20.22      3.39 o 
   3   3  18       41.07       46.36      4.79 o 
   4   3  18       35.81       39.39      5.87 o 
   5   3  18       22.55       23.06      4.71 o 
  -8   4  18       15.84       16.60      5.20 o 
  -7   4  18       16.97       16.31      6.19 o 
  -6   4  18       11.72       13.98      5.69 o 
  -5   4  18       33.31       34.32      5.02 o 
  -4   4  18        9.77       12.70      3.31 o 
  -3   4  18        1.60        2.25      2.14 o 
  -2   4  18       30.16       37.53      5.32 o 
  -1   4  18       82.24       95.22     10.89 o 
   0   4  18       19.60       17.93      3.91 o 
   1   4  18       12.56       15.77      3.71 o 
   2   4  18        0.54        0.36      2.05 o 
   3   4  18       14.01       17.34      6.93 o 
   4   4  18       16.90       20.68      3.60 o 
  -6   5  18        5.29        7.92      4.45 o 
  -5   5  18       12.42       11.98      3.67 o 
  -4   5  18        0.10        0.12      1.97 o 
  -3   5  18       20.50       20.68      4.06 o 
  -2   5  18        9.71       13.44      3.62 o 
  -1   5  18       12.57       16.80      4.00 o 
   0   5  18        6.86        8.48      3.01 o 
   1   5  18        2.52        4.78      2.44 o 
   2   5  18        1.51        1.04      1.70 o 
 -10   0  19       14.39       18.43      5.69 o 
  -9   0  19        5.67        2.97      2.97 o 
  -8   0  19        0.19       -0.49      2.35 o 
  -7   0  19       14.81       12.10      3.37 o 
  -6   0  19       15.32       20.24      3.89 o 
  -5   0  19        7.57        6.04      3.22 o 
  -4   0  19       24.03       27.04      4.15 o 
  -3   0  19        7.73        8.04      3.84 o 
  -2   0  19        1.70        4.21      3.09 o 
  -1   0  19      172.10      122.09     10.53 o 
   0   0  19       31.40       24.00      5.82 o 
   1   0  19       22.70       18.93      5.44 o 
   2   0  19        2.01        0.25      2.35 o 
   3   0  19        5.26        2.97      3.22 o 
   4   0  19        3.10       -1.98      2.72 o 
   5   0  19        9.25        9.65      4.45 o 
   6   0  19       16.21       12.99      5.32 o 
 -10   1  19        1.78        2.96      2.29 o 
  -9   1  19       29.65       28.76      3.94 o 
  -8   1  19       39.48       44.82      8.22 o 
  -7   1  19        4.36        5.15      1.92 o 
  -6   1  19       35.53       36.68      5.53 o 
  -5   1  19       44.12       47.39      4.67 o 
  -4   1  19        9.74       10.28      2.30 o 
  -3   1  19       15.62       15.17      2.75 o 
  -2   1  19        8.28        5.47      1.97 o 
  -1   1  19        5.56        7.90      2.13 o 
   0   1  19       18.10       22.69      3.32 o 
   1   1  19        5.36        5.43      1.98 o 
   2   1  19       27.29       28.22      4.63 o 
   3   1  19       37.26       30.69      4.88 o 
   4   1  19        8.08        9.61      3.06 o 
   5   1  19        3.03        6.59      3.01 o 
   6   1  19        1.69        2.41      2.71 o 
  -9   2  19        7.44        8.91      2.62 o 
  -8   2  19       35.92       45.09     11.51 o 
  -7   2  19       50.50       60.75     12.68 o 
  -6   2  19       18.28       17.40      3.71 o 
  -5   2  19       18.88       16.39      4.76 o 
  -4   2  19       64.31       74.59     13.12 o 
  -3   2  19       30.78       34.72      5.32 o 
  -2   2  19       28.48       23.51      3.36 o 
  -1   2  19       88.41       80.28      9.05 o 
   0   2  19       26.36       30.99      3.91 o 
   1   2  19       12.15       14.93      2.92 o 
   2   2  19        0.14        0.06      1.49 o 
   3   2  19        9.60        9.04      2.49 o 
   4   2  19        0.37        0.20      1.97 o 
   5   2  19       30.41       30.45      5.19 o 
  -8   3  19       13.75       15.99      4.01 o 
  -7   3  19        1.01        1.98      2.27 o 
  -6   3  19       64.69       67.42     13.36 o 
  -5   3  19        1.29       -0.12      2.85 o 
  -4   3  19       10.82       10.46      3.27 o 
  -3   3  19       27.23       29.25      4.70 o 
  -2   3  19        3.78        4.70      2.54 o 
  -1   3  19       17.83       16.45      3.72 o 
   0   3  19        2.97        2.98      2.09 o 
   1   3  19        4.10        6.16      2.13 o 
   2   3  19        3.51        5.67      2.15 o 
   3   3  19       13.28       19.03      3.53 o 
   4   3  19       47.05       50.20      5.31 o 
  -7   4  19       11.09        4.82      4.33 o 
  -6   4  19        5.70        4.33      3.96 o 
  -5   4  19        8.90        5.44      3.84 o 
  -4   4  19       21.73       21.13      4.83 o 
  -3   4  19       18.47       22.45      5.51 o 
  -2   4  19       49.49       48.59      6.06 o 
  -1   4  19       21.72       25.18      4.58 o 
   0   4  19       25.75       26.44      6.50 o 
   1   4  19        1.98        0.41      1.96 o 
   2   4  19        4.19        8.07      2.81 o 
   3   4  19        1.65        2.24      2.41 o 
  -5   5  19        2.69        4.17      2.38 o 
  -4   5  19        7.39        7.38      2.88 o 
  -3   5  19       35.62       38.69      5.67 o 
  -2   5  19        1.29        2.00      2.43 o 
  -1   5  19       15.87       19.48      4.24 o 
   0   5  19       15.56       17.57      4.02 o 
   1   5  19        0.13        1.07      2.22 o 
  -9   0  20        3.55        7.05      4.08 o 
  -8   0  20        9.08       12.74      4.58 o 
  -7   0  20        9.66       12.53      3.41 o 
  -6   0  20        9.45        5.27      2.97 o 
  -5   0  20       50.09       46.08      5.46 o 
  -4   0  20       64.07       45.66      7.67 o 
  -3   0  20        1.28        3.59      3.22 o 
  -2   0  20        1.52        2.23      2.72 o 
  -1   0  20       42.08       34.15      7.05 o 
   0   0  20        0.01        1.36      2.60 o 
   1   0  20        0.05        2.35      2.85 o 
   2   0  20        0.75        1.24      2.97 o 
   3   0  20        0.19        1.98      2.97 o 
   4   0  20        6.38        7.05      3.84 o 
   5   0  20       15.14       17.20      5.44 o 
  -9   1  20       18.05       25.81      3.88 o 
  -8   1  20        3.42        4.70      1.91 o 
  -7   1  20       11.79       12.29      2.63 o 
  -6   1  20        2.20        1.79      2.10 o 
  -5   1  20       27.50       26.33      6.19 o 
  -4   1  20       10.74        8.54      2.91 o 
  -3   1  20       33.99       32.69      4.51 o 
  -2   1  20       14.64       14.65      2.81 o 
  -1   1  20        2.94        2.89      1.77 o 
   0   1  20       24.15       20.19      3.26 o 
   1   1  20        4.97        5.95      2.66 o 
   2   1  20        4.71        2.60      3.34 o 
   3   1  20        1.74        1.68      2.09 o 
   4   1  20        1.82        1.06      2.32 o 
   5   1  20       21.88       26.41      5.23 o 
  -8   2  20       11.05       12.02      5.13 o 
  -7   2  20        7.19        7.57      2.88 o 
  -6   2  20        5.62        4.64      2.58 o 
  -5   2  20       16.03       16.33      5.57 o 
  -4   2  20        6.72        7.67      4.45 o 
  -3   2  20       32.46       33.87      6.25 o 
  -2   2  20        0.64        0.43      2.02 o 
  -1   2  20        5.26        7.55      2.29 o 
   0   2  20        5.52        5.08      2.03 o 
   1   2  20       13.28       13.83      2.86 o 
   2   2  20       13.38       13.49      3.06 o 
   3   2  20        6.29       10.00      2.58 o 
   4   2  20        3.36        3.86      2.71 o 
  -8   3  20        4.86        4.51      4.39 o 
  -7   3  20       24.58       24.88      6.62 o 
  -6   3  20        6.27        4.82      3.71 o 
  -5   3  20       11.29       12.00      4.95 o 
  -4   3  20       12.86       15.68      3.75 o 
  -3   3  20       11.90        9.59      3.15 o 
  -2   3  20        9.44        5.44      2.83 o 
  -1   3  20       19.67       17.00      4.21 o 
   0   3  20       11.88       13.37      3.49 o 
   1   3  20        0.05        2.40      2.14 o 
   2   3  20        1.32        2.02      1.59 o 
   3   3  20        3.55        5.38      2.19 o 
  -6   4  20       23.36       27.71      7.42 o 
  -5   4  20        6.90        3.34      3.96 o 
  -4   4  20       13.44        7.26      3.46 o 
  -3   4  20       36.05       39.64      5.64 o 
  -2   4  20       42.35       47.65      6.23 o 
  -1   4  20        2.84        3.86      2.47 o 
   0   4  20        3.98        6.65      2.88 o 
   1   4  20       11.02       10.80      3.53 o 
   2   4  20        1.99        1.54      2.32 o 
  -8   0  21        3.15        0.87      2.47 o 
  -7   0  21        0.10        1.11      1.96 o 
  -6   0  21        0.87        1.47      1.96 o 
  -5   0  21        0.98        0.56      1.87 o 
  -4   0  21       25.61       23.26      5.94 o 
  -3   0  21        0.12        1.36      2.85 o 
  -2   0  21       17.31       15.96      5.32 o 
  -1   0  21        2.03        5.32      3.71 o 
   0   0  21        0.53        0.87      2.72 o 
   1   0  21        8.86       15.59      5.32 o 
   2   0  21        2.03        2.85      3.22 o 
   3   0  21        5.32        8.29      4.08 o 
   4   0  21       79.34       81.18     11.63 o 
  -8   1  21       10.02       10.27      2.65 o 
  -7   1  21        3.79        6.01      2.13 o 
  -6   1  21       14.13       16.10      8.35 o 
  -5   1  21        4.24        6.31      2.62 o 
  -4   1  21       18.27       17.41      3.75 o 
  -3   1  21        7.55        6.01      2.09 o 
  -2   1  21       15.55       16.16      2.96 o 
  -1   1  21       10.15        6.44      2.66 o 
   0   1  21       36.10       39.72      5.51 o 
   1   1  21        7.08        6.98      2.80 o 
   2   1  21       14.49       16.05      3.97 o 
   3   1  21        2.79        4.63      3.65 o 
   4   1  21       20.23       26.66      5.07 o 
  -8   2  21        9.47        9.87      3.71 o 
  -7   2  21        4.97        4.27      2.69 o 
  -6   2  21       18.15       16.83      5.57 o 
  -5   2  21       10.61        6.19      4.08 o 
  -4   2  21       24.23       22.77      6.31 o 
  -3   2  21        4.65        3.75      2.38 o 
  -2   2  21       28.93       31.38      7.30 o 
  -1   2  21       15.17       13.45      2.78 o 
   0   2  21        0.72       -0.14      1.56 o 
   1   2  21        3.76        3.95      1.85 o 
   2   2  21        5.81        9.47      2.73 o 
   3   2  21       28.77       37.05      5.82 o 
  -7   3  21       12.78       15.46      6.19 o 
  -6   3  21       33.17       30.44      7.79 o 
  -5   3  21        3.41        4.08      3.59 o 
  -4   3  21        0.23       -0.46      1.87 o 
  -3   3  21       10.81       11.00      5.75 o 
  -2   3  21       10.96       14.49      3.69 o 
  -1   3  21        8.94       16.70      5.94 o 
   0   3  21        1.68        3.66      2.38 o 
   1   3  21        3.68        5.77      2.79 o 
   2   3  21        5.92        7.27      2.47 o 
  -4   4  21       20.62       20.85      5.07 o 
  -3   4  21       26.03       32.72      9.09 o 
  -2   4  21        1.61        3.09      2.49 o 
  -1   4  21        8.55       11.11      3.65 o 
   0   4  21       10.25       15.96      4.11 o 
  -7   0  22        0.78        2.47      2.85 o 
  -6   0  22        3.49        5.28      2.48 o 
  -5   0  22        4.42        4.08      3.22 o 
  -4   0  22        6.82        7.18      3.71 o 
  -3   0  22        0.21       -0.37      2.72 o 
  -2   0  22        6.17        5.07      3.34 o 
  -1   0  22        0.85        1.61      2.60 o 
   0   0  22       52.93       57.66      9.40 o 
   1   0  22        0.82        0.37      2.72 o 
   2   0  22        1.00        1.48      3.09 o 
   3   0  22        0.40       -0.74      3.34 o 
  -7   1  22        5.81        9.84      3.18 o 
  -6   1  22        4.84        7.05      2.80 o 
  -5   1  22        4.58        4.82      3.96 o 
  -4   1  22        2.46       -1.24      2.60 o 
  -3   1  22        2.77        5.66      2.53 o 
  -2   1  22       10.06       11.76      3.03 o 
  -1   1  22       16.01       14.84      3.58 o 
   0   1  22        7.91        7.27      2.88 o 
   1   1  22        1.31        3.72      2.17 o 
   2   1  22       11.89       16.97      3.93 o 
  -6   2  22        9.84       14.60      5.44 o 
  -5   2  22        9.53        9.28      4.58 o 
  -4   2  22        0.53       -0.99      2.35 o 
  -3   2  22       21.44       27.96      5.51 o 
  -2   2  22       16.54       20.52      4.21 o 
  -1   2  22       46.07       72.28     14.54 o 
   0   2  22       15.07       16.66      3.07 o 
   1   2  22        8.87       12.37      2.94 o 
   2   2  22        1.82        3.35      2.48 o 
  -5   3  22       22.94       18.68      6.06 o 
  -4   3  22       15.82       13.86      5.44 o 
  -3   3  22       51.67       63.42      9.78 o 
  -2   3  22        3.05        2.32      2.48 o 
  -1   3  22       23.97       31.75      5.27 o 
   0   3  22       10.20        9.85      3.36 o 
  -6   0  23       40.28       41.33      8.04 o 
  -5   0  23        8.13        5.20      3.84 o 
  -4   0  23        0.01       -0.99      2.72 o 
  -3   0  23        5.48        4.33      3.46 o 
  -2   0  23       34.15       36.38      7.55 o 
  -1   0  23        0.25        1.86      2.72 o 
   0   0  23       29.05       27.10      6.93 o 
   1   0  23        2.72        6.06      4.08 o 
  -6   1  23        5.14        4.95      3.84 o 
  -5   1  23       11.71       12.74      5.07 o 
  -4   1  23       51.95       49.25      9.03 o 
  -3   1  23        6.52        6.12      2.62 o 
  -2   1  23        0.62       -0.19      1.92 o 
  -1   1  23       14.20       14.80      3.70 o 
   0   1  23       15.88       12.42      3.77 o 
   1   1  23        1.23        2.22      2.58 o 
  -5   2  23       21.91       16.95      5.94 o 
  -4   2  23       31.22       30.81      7.55 o 
  -3   2  23       10.73       11.82      3.45 o 
  -2   2  23        5.72        4.87      2.61 o 
  -1   2  23       20.08       24.02      5.38 o 
   0   2  23        6.66        8.10      2.47 o 
  -4   0  24        2.79        4.58      3.46 o 
  -3   0  24        0.40        1.98      2.72 o 
  -2   0  24       21.42       15.09      5.32 o 
  -1   0  24        0.05        2.97      3.22 o 
  -3   1  24        8.05        9.15      4.58 o 
  -2   1  24       27.87       29.27      4.89 o 
                                                 
